# Supplementary material for: Ion-Ion Proton Transfer and Parallel Ion Parking for the Analysis of Mixtures of Intact Proteins on a Modified Orbitrap Mass Analyzer
Source: J Am Soc Mass Spectrom. 2019 Aug 7;30(10):2163–73. doi: 10.1007/s13361-019-02290-8 (PMC6805958; doi:10.1007/s13361-019-02290-8)
Supplement: Supplementary file 2 — (XLSX 385 kb) [file 13361_2019_2290_MOESM2_ESM.xlsx]

## Sheet: 051616 MSMS Spectrum Info
Checked	Best PSM Ambiguity	Mass Analyzer	Activation Type	MS Order	# PSMs	Isolation Interference [%]	Ion Inject Time [ms]	Precursor m/z [Da]	Precursor MH+ [Da]	Precursor Charge	RT [min]	First Scan	Spectrum File
FALSE	None	FourierTransform	HCD	MS2	0		46.8769	975.733	975.733	1	38.4127	1305	051616_SAU_Rib_Red_Alk_IIPT_Park_Parking.raw
FALSE	None	FourierTransform	HCD	MS2	0		46.8769	1112.32	1112.32	1	38.4127	1305	051616_SAU_Rib_Red_Alk_IIPT_Park_Parking.raw
FALSE	None	FourierTransform	HCD	MS3	0	46.8884	256.426	758.222	758.222	1	38.4785	1306	051616_SAU_Rib_Red_Alk_IIPT_Park_Parking.raw
FALSE	None	FourierTransform	HCD	MS3	0	85.7265	52.7494	741.196	741.196	1	38.6625	1312	051616_SAU_Rib_Red_Alk_IIPT_Park_Parking.raw
FALSE	None	FourierTransform	HCD	MS3	0	76.3967	140.284	815.216	815.216	1	38.9911	1324	051616_SAU_Rib_Red_Alk_IIPT_Park_Parking.raw
FALSE	None	FourierTransform	HCD	MS3	0	80.5557	268.432	1237.34	1237.34	1	39.3346	1336	051616_SAU_Rib_Red_Alk_IIPT_Park_Parking.raw
FALSE	None	FourierTransform	HCD	MS3	0	87.0953	99.3842	667.176	667.176	1	40.0355	1360	051616_SAU_Rib_Red_Alk_IIPT_Park_Parking.raw
FALSE	None	FourierTransform	HCD	MS3	0	89.9092	14.4718	610.184	610.184	1	40.8923	1396	051616_SAU_Rib_Red_Alk_IIPT_Park_Parking.raw
FALSE	None	FourierTransform	HCD	MS3	0	9.35562	10.1015	811.76	2433.27	3	42.1695	1456	051616_SAU_Rib_Red_Alk_IIPT_Park_Parking.raw
FALSE	None	FourierTransform	HCD	MS3	0	1.88664	8.04357	1333.28	5330.11	4	42.296	1462	051616_SAU_Rib_Red_Alk_IIPT_Park_Parking.raw
FALSE	None	FourierTransform	HCD	MS3	0	2.5398	0.256091	1076.43	5378.13	5	42.5462	1474	051616_SAU_Rib_Red_Alk_IIPT_Park_Parking.raw
TRUE	Unambiguous	FourierTransform	HCD	MS3	1	1.49122	0.217135	1345.28	5378.09	4	42.6696	1480	051616_SAU_Rib_Red_Alk_IIPT_Park_Parking.raw
TRUE	Selected	FourierTransform	HCD	MS3	1	4.08572	1.47421	897.19	5378.11	6	42.916	1492	051616_SAU_Rib_Red_Alk_IIPT_Park_Parking.raw
FALSE	None	FourierTransform	HCD	MS3	0	0.624713	0.247826	1274.21	5093.8	4	43.1638	1504	051616_SAU_Rib_Red_Alk_IIPT_Park_Parking.raw
TRUE	Selected	FourierTransform	HCD	MS3	1	3.54029	0.107192	1134.14	4533.53	4	43.5341	1522	051616_SAU_Rib_Red_Alk_IIPT_Park_Parking.raw
TRUE	Selected	FourierTransform	HCD	MS3	1	3.74907	0.147459	907.51	4533.52	5	43.904	1540	051616_SAU_Rib_Red_Alk_IIPT_Park_Parking.raw
TRUE	Unambiguous	FourierTransform	HCD	MS3	1	4.12984	0.0738872	1263.29	6312.41	5	44.0271	1546	051616_SAU_Rib_Red_Alk_IIPT_Park_Parking.raw
TRUE	Unambiguous	FourierTransform	HCD	MS3	1	2.31697	0.129354	1052.91	6312.4	6	44.3962	1564	051616_SAU_Rib_Red_Alk_IIPT_Park_Parking.raw
TRUE	Unambiguous	FourierTransform	HCD	MS3	1	9.81456	0.638509	902.635	6312.4	7	44.7666	1582	051616_SAU_Rib_Red_Alk_IIPT_Park_Parking.raw
TRUE	Unambiguous	FourierTransform	HCD	MS3	1	2.85489	0.14249	1251.13	6251.61	5	45.0143	1594	051616_SAU_Rib_Red_Alk_IIPT_Park_Parking.raw
TRUE	Unambiguous	FourierTransform	HCD	MS3	2	6.93876	0.0810372	1042.77	6251.6	6	45.3851	1612	051616_SAU_Rib_Red_Alk_IIPT_Park_Parking.raw
FALSE	None	FourierTransform	HCD	MS3	0	1.3324	0.257761	1302.73	6509.63	5	45.7969	1630	051616_SAU_Rib_Red_Alk_IIPT_Park_Parking.raw
TRUE	Unambiguous	FourierTransform	HCD	MS3	1	7.3749	0.274598	1203.97	8421.74	7	46.167	1648	051616_SAU_Rib_Red_Alk_IIPT_Park_Parking.raw
TRUE	Unambiguous	FourierTransform	HCD	MS3	1	6.30597	0.0698286	1293.13	9045.89	7	46.6616	1672	051616_SAU_Rib_Red_Alk_IIPT_Park_Parking.raw
TRUE	Selected	FourierTransform	HCD	MS3	1	14.7821	0.053816	1262.06	13872.6	11	46.9086	1684	051616_SAU_Rib_Red_Alk_IIPT_Park_Parking.raw
TRUE	Unambiguous	FourierTransform	HCD	MS3	2	65.0518	0.0532319	1157.29	8095.01	7	47.2772	1702	051616_SAU_Rib_Red_Alk_IIPT_Park_Parking.raw
TRUE	Selected	FourierTransform	HCD	MS3	1	3.05462	0.0539939	1350.01	8095.05	6	47.645	1720	051616_SAU_Rib_Red_Alk_IIPT_Park_Parking.raw
TRUE	Selected	FourierTransform	HCD	MS3	1	5.90778	0.105639	1340.51	8038	6	48.0168	1738	051616_SAU_Rib_Red_Alk_IIPT_Park_Parking.raw
TRUE	Selected	FourierTransform	HCD	MS3	1	17.508	0.201877	1601.72	9605.31	6	48.3886	1756	051616_SAU_Rib_Red_Alk_IIPT_Park_Parking.raw
TRUE	Unambiguous	FourierTransform	HCD	MS3	1	17.508	0.201877	1202.88	7212.27	6	48.3886	1756	051616_SAU_Rib_Red_Alk_IIPT_Park_Parking.raw
FALSE	None	FourierTransform	HCD	MS3	0	17.508	0.201877	601.862	3606.14	6	48.3886	1756	051616_SAU_Rib_Red_Alk_IIPT_Park_Parking.raw
TRUE	Unambiguous	FourierTransform	HCD	MS3	1	28.772	0.14677	992.878	8927.84	9	48.8832	1780	051616_SAU_Rib_Red_Alk_IIPT_Park_Parking.raw
TRUE	Unambiguous	FourierTransform	HCD	MS3	1	28.772	0.14677	1278.7	11500.3	9	48.8832	1780	051616_SAU_Rib_Red_Alk_IIPT_Park_Parking.raw
TRUE	Unambiguous	FourierTransform	HCD	MS3	1	28.772	0.14677	995.325	8949.86	9	48.8832	1780	051616_SAU_Rib_Red_Alk_IIPT_Park_Parking.raw
TRUE	Unambiguous	FourierTransform	HCD	MS3	1	61.0707	0.0504863	1116.87	8927.89	8	49.378	1804	051616_SAU_Rib_Red_Alk_IIPT_Park_Parking.raw
TRUE	Unambiguous	FourierTransform	HCD	MS3	1	14.4183	0.0439073	1243.04	11179.3	9	49.6263	1816	051616_SAU_Rib_Red_Alk_IIPT_Park_Parking.raw
TRUE	Unambiguous	FourierTransform	HCD	MS3	1	72.7515	0.0407424	1398.29	11179.3	8	49.9967	1834	051616_SAU_Rib_Red_Alk_IIPT_Park_Parking.raw
TRUE	Unambiguous	FourierTransform	HCD	MS3	1	12.5939	0.0662038	1194.42	9548.3	8	50.3682	1852	051616_SAU_Rib_Red_Alk_IIPT_Park_Parking.raw
TRUE	Unambiguous	FourierTransform	HCD	MS3	1	13.6809	0.0631654	1287.59	10293.7	8	51.1508	1888	051616_SAU_Rib_Red_Alk_IIPT_Park_Parking.raw
TRUE	Unambiguous	FourierTransform	HCD	MS3	1	20.3062	0.0588976	1144.75	10294.7	9	51.5206	1906	051616_SAU_Rib_Red_Alk_IIPT_Park_Parking.raw
FALSE	None	FourierTransform	HCD	MS3	0	18.3841	0.0463834	1258.68	13835.4	11	51.8928	1924	051616_SAU_Rib_Red_Alk_IIPT_Park_Parking.raw
TRUE	Unambiguous	FourierTransform	HCD	MS3	1	14.2886	0.0337668	1188.42	10687.7	9	52.2636	1942	051616_SAU_Rib_Red_Alk_IIPT_Park_Parking.raw
TRUE	Unambiguous	FourierTransform	HCD	MS3	1	9.98794	0.0437096	1267.44	10132.5	8	52.8793	1972	051616_SAU_Rib_Red_Alk_IIPT_Park_Parking.raw
TRUE	Unambiguous	FourierTransform	HCD	MS3	1	5.01696	0.0411291	1282.33	6407.61	5	53.499	2002	051616_SAU_Rib_Red_Alk_IIPT_Park_Parking.raw
TRUE	Unambiguous	FourierTransform	HCD	MS3	1	9.97208	0.0421996	1211.17	9682.3	8	53.7466	2014	051616_SAU_Rib_Red_Alk_IIPT_Park_Parking.raw
TRUE	Unambiguous	FourierTransform	HCD	MS3	1	13.0716	0.0379692	1068.78	6407.62	6	54.1177	2032	051616_SAU_Rib_Red_Alk_IIPT_Park_Parking.raw
TRUE	Selected	FourierTransform	HCD	MS3	1	7.2415	0.0493183	916.235	6407.6	7	54.7386	2062	051616_SAU_Rib_Red_Alk_IIPT_Park_Parking.raw
TRUE	Unambiguous	FourierTransform	HCD	MS3	1	14.5653	0.034327	1182.3	12995.2	11	54.9863	2074	051616_SAU_Rib_Red_Alk_IIPT_Park_Parking.raw
FALSE	None	FourierTransform	HCD	MS3	0	17.4675	0.0351255	571.365	7415.66	13	55.2336	2086	051616_SAU_Rib_Red_Alk_IIPT_Park_Parking.raw
FALSE	None	FourierTransform	HCD	MS3	0	17.4675	0.0351255	571.338	7415.3	13	55.2336	2086	051616_SAU_Rib_Red_Alk_IIPT_Park_Parking.raw
FALSE	None	FourierTransform	HCD	MS3	0	17.4675	0.0351255	571.39	7415.98	13	55.2336	2086	051616_SAU_Rib_Red_Alk_IIPT_Park_Parking.raw
TRUE	Unambiguous	FourierTransform	HCD	MS3	1	26.2695	0.0421104	1335.14	16010.6	12	55.6045	2104	051616_SAU_Rib_Red_Alk_IIPT_Park_Parking.raw
TRUE	Selected	FourierTransform	HCD	MS3	3	23.4821	0.0508154	1241.6	13647.5	11	55.8947	2116	051616_SAU_Rib_Red_Alk_IIPT_Park_Parking.raw
TRUE	Selected	FourierTransform	HCD	MS3	4	68.8372	0.0346001	1365.76	13648.5	10	56.3883	2140	051616_SAU_Rib_Red_Alk_IIPT_Park_Parking.raw
TRUE	Unambiguous	FourierTransform	HCD	MS3	1	81.9694	0.0355081	1170.04	23381.6	20	56.5115	2146	051616_SAU_Rib_Red_Alk_IIPT_Park_Parking.raw
TRUE	Unambiguous	FourierTransform	HCD	MS3	1	71.4373	0.0387154	1202.07	14413.7	12	56.6355	2152	051616_SAU_Rib_Red_Alk_IIPT_Park_Parking.raw
FALSE	None	FourierTransform	HCD	MS3	0	57.9999	0.0494341	604.116	7238.31	12	57.0048	2170	051616_SAU_Rib_Red_Alk_IIPT_Park_Parking.raw
FALSE	None	FourierTransform	HCD	MS3	0	57.9999	0.0494341	604.159	7238.83	12	57.0048	2170	051616_SAU_Rib_Red_Alk_IIPT_Park_Parking.raw
TRUE	Selected	FourierTransform	HCD	MS3	1	57.9999	0.0494341	1202.48	14418.7	12	57.0048	2170	051616_SAU_Rib_Red_Alk_IIPT_Park_Parking.raw
TRUE	Unambiguous	FourierTransform	HCD	MS3	1	17.4082	0.0491073	1285.14	11558.2	9	57.6237	2200	051616_SAU_Rib_Red_Alk_IIPT_Park_Parking.raw
TRUE	Unambiguous	FourierTransform	HCD	MS3	1	18.6847	0.0387734	1222.89	12219.8	10	57.992	2218	051616_SAU_Rib_Red_Alk_IIPT_Park_Parking.raw
TRUE	Unambiguous	FourierTransform	HCD	MS3	1	16.5641	0.0366612	1244.59	11193.3	9	58.4838	2242	051616_SAU_Rib_Red_Alk_IIPT_Park_Parking.raw
TRUE	Unambiguous	FourierTransform	HCD	MS3	1	13.4941	0.0302213	1313.15	9185.97	7	58.9796	2266	051616_SAU_Rib_Red_Alk_IIPT_Park_Parking.raw
TRUE	Unambiguous	FourierTransform	HCD	MS3	1	92.5515	0.0295224	22244.9	22244.9	1	59.3493	2284	051616_SAU_Rib_Red_Alk_IIPT_Park_Parking.raw
TRUE	Unambiguous	FourierTransform	HCD	MS3	1	72.7508	0.0303538	1171.69	22243.9	19	59.7218	2302	051616_SAU_Rib_Red_Alk_IIPT_Park_Parking.raw
TRUE	Unambiguous	FourierTransform	HCD	MS3	1	17.7419	0.0315689	1405.36	14044.5	10	60.4698	2338	051616_SAU_Rib_Red_Alk_IIPT_Park_Parking.raw
TRUE	Unambiguous	FourierTransform	HCD	MS3	1	21.1419	0.0298321	1161.18	12763	11	60.8813	2356	051616_SAU_Rib_Red_Alk_IIPT_Park_Parking.raw
TRUE	Unambiguous	FourierTransform	HCD	MS3	1	22.4111	0.0313522	1265.57	12646.6	10	61.2532	2374	051616_SAU_Rib_Red_Alk_IIPT_Park_Parking.raw
TRUE	Unambiguous	FourierTransform	HCD	MS3	1	16.6551	0.0489584	1184.49	13019.3	11	61.5008	2386	051616_SAU_Rib_Red_Alk_IIPT_Park_Parking.raw
TRUE	Unambiguous	FourierTransform	HCD	MS3	1	4.80627	0.048896	1212.51	7270.01	6	61.7475	2398	051616_SAU_Rib_Red_Alk_IIPT_Park_Parking.raw
TRUE	Unambiguous	FourierTransform	HCD	MS3	1	6.4979	0.0819442	1039.43	7270	7	62.3645	2428	051616_SAU_Rib_Red_Alk_IIPT_Park_Parking.raw
TRUE	Selected	FourierTransform	HCD	MS3	2	56.2745	0.117175	1173.85	11729.4	10	62.8605	2452	051616_SAU_Rib_Red_Alk_IIPT_Park_Parking.raw
TRUE	Unambiguous	FourierTransform	HCD	MS3	2	60.1565	0.0716706	1304.17	11729.4	9	63.3575	2476	051616_SAU_Rib_Red_Alk_IIPT_Park_Parking.raw
TRUE	Unambiguous	FourierTransform	HCD	MS3	1	93.7794	0.0552504	1244.18	14919.1	12	63.977	2506	051616_SAU_Rib_Red_Alk_IIPT_Park_Parking.raw
TRUE	Unambiguous	FourierTransform	HCD	MS3	1	73.1732	0.031924	1227.51	14719	12	64.3471	2524	051616_SAU_Rib_Red_Alk_IIPT_Park_Parking.raw
TRUE	Unambiguous	FourierTransform	HCD	MS3	1	73.1732	0.031924	1227.17	14715	12	64.3471	2524	051616_SAU_Rib_Red_Alk_IIPT_Park_Parking.raw
TRUE	Unambiguous	FourierTransform	HCD	MS3	1	76.2163	0.0547887	1255.55	18819.2	15	64.8397	2548	051616_SAU_Rib_Red_Alk_IIPT_Park_Parking.raw
TRUE	Unambiguous	FourierTransform	HCD	MS3	1	66.6093	0.0325402	1171.3	14044.5	12	65.0868	2560	051616_SAU_Rib_Red_Alk_IIPT_Park_Parking.raw
TRUE	Unambiguous	FourierTransform	HCD	MS3	1	95.081	0.0329364	18819.2	18819.2	1	65.7033	2590	051616_SAU_Rib_Red_Alk_IIPT_Park_Parking.raw
TRUE	Unambiguous	FourierTransform	HCD	MS3	2	88.8575	0.0552401	1244.18	14919	12	68.1	2704	051616_SAU_Rib_Red_Alk_IIPT_Park_Parking.raw
TRUE	Unambiguous	FourierTransform	HCD	MS3	2	69.855	0.0552242	1357.19	14919	11	68.4698	2722	051616_SAU_Rib_Red_Alk_IIPT_Park_Parking.raw
TRUE	Selected	FourierTransform	HCD	MS3	1	20.6587	0.0359821	1248.32	17463.4	14	69.4578	2770	051616_SAU_Rib_Red_Alk_IIPT_Park_Parking.raw
FALSE	None	FourierTransform	HCD	MS3	0	33.0655	0.0445352	78.4532	1162.7	15	69.5807	2776	051616_SAU_Rib_Red_Alk_IIPT_Park_Parking.raw
FALSE	None	FourierTransform	HCD	MS3	0	33.0655	0.0445352	78.3914	1161.77	15	69.5807	2776	051616_SAU_Rib_Red_Alk_IIPT_Park_Parking.raw
TRUE	Unambiguous	FourierTransform	HCD	MS3	2	33.0655	0.0445352	1164.1	17447.3	15	69.5807	2776	051616_SAU_Rib_Red_Alk_IIPT_Park_Parking.raw
TRUE	Unambiguous	FourierTransform	HCD	MS3	1	86.2122	0.0311912	1164.03	17446.3	15	69.8281	2788	051616_SAU_Rib_Red_Alk_IIPT_Park_Parking.raw
TRUE	Unambiguous	FourierTransform	HCD	MS3	2	62.9592	0.032408	1213.2	15759.5	13	70.3245	2812	051616_SAU_Rib_Red_Alk_IIPT_Park_Parking.raw
TRUE	Selected	FourierTransform	HCD	MS3	1	74.7956	0.0360881	1187.28	15422.5	13	71.1043	2848	051616_SAU_Rib_Red_Alk_IIPT_Park_Parking.raw
TRUE	Unambiguous	FourierTransform	HCD	MS3	1	77.7084	0.0391291	1230.12	24583.3	20	71.2276	2854	051616_SAU_Rib_Red_Alk_IIPT_Park_Parking.raw
TRUE	Unambiguous	FourierTransform	HCD	MS3	1	59.9738	0.0345594	1190.11	20215.7	17	71.7226	2878	051616_SAU_Rib_Red_Alk_IIPT_Park_Parking.raw
TRUE	Unambiguous	FourierTransform	HCD	MS3	1	25.4756	0.0465477	1264.43	20215.7	16	71.9682	2890	051616_SAU_Rib_Red_Alk_IIPT_Park_Parking.raw
FALSE	None	FourierTransform	HCD	MS3	0	69.8033	0.0845392	1295.66	24599.4	19	72.5878	2920	051616_SAU_Rib_Red_Alk_IIPT_Park_Parking.raw
FALSE	None	FourierTransform	HCD	MS3	0	94.8958	0.0553708	25753.5	25753.5	1	72.7121	2926	051616_SAU_Rib_Red_Alk_IIPT_Park_Parking.raw
TRUE	Unambiguous	FourierTransform	HCD	MS3	1	30.1595	0.0791424	1194.75	10744.7	9	73.2076	2950	051616_SAU_Rib_Red_Alk_IIPT_Park_Parking.raw
FALSE	None	FourierTransform	HCD	MS3	0	94.0712	0.101503	5881.4	5881.4	1	74.0756	2992	051616_SAU_Rib_Red_Alk_IIPT_Park_Parking.raw
TRUE	Unambiguous	FourierTransform	HCD	MS3	2	94.0712	0.101503	11728.4	11728.4	1	74.0756	2992	051616_SAU_Rib_Red_Alk_IIPT_Park_Parking.raw
FALSE	None	FourierTransform	HCD	MS3	0	79.3694	0.135511	1244.85	14927.1	12	74.1987	2998	051616_SAU_Rib_Red_Alk_IIPT_Park_Parking.raw
FALSE	None	FourierTransform	HCD	MS3	0	96.4708	0.0606818	8471.01	8471.01	1	74.941	3034	051616_SAU_Rib_Red_Alk_IIPT_Park_Parking.raw
FALSE	None	FourierTransform	HCD	MS3	0	97.3643	0.0435098	3811.69	3811.69	1	75.0657	3040	051616_SAU_Rib_Red_Alk_IIPT_Park_Parking.raw
FALSE	None	FourierTransform	HCD	MS3	0	97.3643	0.0435098	3809.84	3809.84	1	75.0657	3040	051616_SAU_Rib_Red_Alk_IIPT_Park_Parking.raw
FALSE	None	FourierTransform	HCD	MS3	0	42.071	0.0522374	134.537	1336.3	10	75.189	3046	051616_SAU_Rib_Red_Alk_IIPT_Park_Parking.raw
TRUE	Selected	FourierTransform	HCD	MS3	1	95.9127	0.142064	20214.7	20214.7	1	76.1011	3088	051616_SAU_Rib_Red_Alk_IIPT_Park_Parking.raw
FALSE	None	FourierTransform	HCD	MS3	0	53.8357	0.0552425	111.515	1216.59	11	76.4731	3106	051616_SAU_Rib_Red_Alk_IIPT_Park_Parking.raw
FALSE	None	FourierTransform	HCD	MS3	0	53.8357	0.0552425	221.495	2426.37	11	76.4731	3106	051616_SAU_Rib_Red_Alk_IIPT_Park_Parking.raw
FALSE	None	FourierTransform	HCD	MS3	0	73.0763	0.130513	2252.51	15761.5	7	79.0708	3232	051616_SAU_Rib_Red_Alk_IIPT_Park_Parking.raw
TRUE	Selected	FourierTransform	HCD	MS3	1	73.0763	0.130513	1126.83	7881.75	7	79.0708	3232	051616_SAU_Rib_Red_Alk_IIPT_Park_Parking.raw
TRUE	Unambiguous	FourierTransform	HCD	MS3	1	41.7527	0.199465	1176.1	17627.3	15	79.8146	3268	051616_SAU_Rib_Red_Alk_IIPT_Park_Parking.raw
TRUE	Unambiguous	FourierTransform	HCD	MS3	1	79.5034	0.175514	1260.04	17627.4	14	80.3105	3292	051616_SAU_Rib_Red_Alk_IIPT_Park_Parking.raw
FALSE	None	FourierTransform	HCD	MS3	0	76.7394	0.0783393	1227.28	22073.9	18	81.2196	3334	051616_SAU_Rib_Red_Alk_IIPT_Park_Parking.raw
FALSE	None	FourierTransform	HCD	MS3	0	76.7394	0.0783393	137.266	2453.67	18	81.2196	3334	051616_SAU_Rib_Red_Alk_IIPT_Park_Parking.raw
FALSE	None	FourierTransform	HCD	MS3	0	63.513	0.0382565	1299.35	22072.9	17	81.59	3352	051616_SAU_Rib_Red_Alk_IIPT_Park_Parking.raw
TRUE	Unambiguous	FourierTransform	HCD	MS3	1	52.6226	0.0623154	1176.1	17627.4	15	81.8368	3364	051616_SAU_Rib_Red_Alk_IIPT_Park_Parking.raw
TRUE	Unambiguous	FourierTransform	HCD	MS3	1	22.6264	0.0495376	1260.04	17627.4	14	81.9607	3370	051616_SAU_Rib_Red_Alk_IIPT_Park_Parking.raw
TRUE	Unambiguous	FourierTransform	HCD	MS3	1	78.3273	0.0594618	1356.89	17627.4	13	82.9488	3418	051616_SAU_Rib_Red_Alk_IIPT_Park_Parking.raw
FALSE	None	FourierTransform	HCD	MS3	0	84.257	0.287332	79.9297	1184.84	15	85.4166	3538	051616_SAU_Rib_Red_Alk_IIPT_Park_Parking.raw
FALSE	None	FourierTransform	HCD	MS3	0	84.257	0.287332	237.532	3548.89	15	85.4166	3538	051616_SAU_Rib_Red_Alk_IIPT_Park_Parking.raw
FALSE	None	FourierTransform	HCD	MS3	0	84.257	0.287332	80.3313	1190.87	15	85.4166	3538	051616_SAU_Rib_Red_Alk_IIPT_Park_Parking.raw
FALSE	None	FourierTransform	HCD	MS3	0	77.0957	0.212457	1263.75	17679.5	14	85.664	3550	051616_SAU_Rib_Red_Alk_IIPT_Park_Parking.raw
FALSE	None	FourierTransform	HCD	MS3	0	75.8009	0.291087	1253.45	16282.7	13	85.7881	3556	051616_SAU_Rib_Red_Alk_IIPT_Park_Parking.raw
FALSE	None	FourierTransform	HCD	MS3	0	47.3676	0.27439	1258.36	16346.6	13	86.2006	3574	051616_SAU_Rib_Red_Alk_IIPT_Park_Parking.raw
TRUE	Unambiguous	FourierTransform	HCD	MS3	2	97.2645	0.4549	15760.5	15760.5	1	86.5722	3592	051616_SAU_Rib_Red_Alk_IIPT_Park_Parking.raw
FALSE	None	FourierTransform	HCD	MS3	0	96.7255	0.274213	13519.6	13519.6	1	86.8202	3604	051616_SAU_Rib_Red_Alk_IIPT_Park_Parking.raw
TRUE	Selected	FourierTransform	HCD	MS3	1	96.7255	0.274213	18474.2	18474.2	1	86.8202	3604	051616_SAU_Rib_Red_Alk_IIPT_Park_Parking.raw
FALSE	None	FourierTransform	HCD	MS3	0	96.7255	0.274213	4923.45	4923.45	1	86.8202	3604	051616_SAU_Rib_Red_Alk_IIPT_Park_Parking.raw
FALSE	None	FourierTransform	HCD	MS3	0	96.2977	0.46207	1174.46	1174.46	1	87.9336	3658	051616_SAU_Rib_Red_Alk_IIPT_Park_Parking.raw
FALSE	None	FourierTransform	HCD	MS3	0	95.1741	0.285252	1233.36	1233.36	1	88.0567	3664	051616_SAU_Rib_Red_Alk_IIPT_Park_Parking.raw
TRUE	Unambiguous	FourierTransform	HCD	MS3	2	97.1654	0.118416	12171.5	12171.5	1	89.667	3742	051616_SAU_Rib_Red_Alk_IIPT_Park_Parking.raw
TRUE	Unambiguous	FourierTransform	HCD	MS3	2	97.1654	0.118416	12199.5	12199.5	1	89.667	3742	051616_SAU_Rib_Red_Alk_IIPT_Park_Parking.raw
TRUE	Unambiguous	FourierTransform	HCD	MS3	1	96.9775	0.117106	12233.5	12233.5	1	89.914	3754	051616_SAU_Rib_Red_Alk_IIPT_Park_Parking.raw
TRUE	Unambiguous	FourierTransform	HCD	MS3	1	96.9775	0.117106	12219.4	12219.4	1	89.914	3754	051616_SAU_Rib_Red_Alk_IIPT_Park_Parking.raw
TRUE	Unambiguous	FourierTransform	HCD	MS3	1	78.9472	0.212106	1252.07	15013.8	12	91.3171	3820	051616_SAU_Rib_Red_Alk_IIPT_Park_Parking.raw
TRUE	Unambiguous	FourierTransform	HCD	MS3	1	50.8342	0.127727	1226.46	12255.5	10	91.9338	3850	051616_SAU_Rib_Red_Alk_IIPT_Park_Parking.raw
TRUE	Unambiguous	FourierTransform	HCD	MS3	1	50.8342	0.127727	1222.85	12219.4	10	91.9338	3850	051616_SAU_Rib_Red_Alk_IIPT_Park_Parking.raw
TRUE	Unambiguous	FourierTransform	HCD	MS3	1	50.8342	0.127727	1227.96	12270.5	10	91.9338	3850	051616_SAU_Rib_Red_Alk_IIPT_Park_Parking.raw
TRUE	Unambiguous	FourierTransform	HCD	MS3	1	26.7674	0.125941	1216.66	12157.5	10	92.0566	3856	051616_SAU_Rib_Red_Alk_IIPT_Park_Parking.raw
FALSE	None	FourierTransform	HCD	MS3	0	38.4541	0.141926	442.249	2648.46	6	92.3017	3868	051616_SAU_Rib_Red_Alk_IIPT_Park_Parking.raw
TRUE	Selected	FourierTransform	HCD	MS3	1	38.4541	0.141926	1767.46	10599.7	6	92.3017	3868	051616_SAU_Rib_Red_Alk_IIPT_Park_Parking.raw
TRUE	Unambiguous	FourierTransform	HCD	MS3	1	94.4334	0.158605	12157.5	12157.5	1	92.6713	3886	051616_SAU_Rib_Red_Alk_IIPT_Park_Parking.raw
TRUE	Unambiguous	FourierTransform	HCD	MS3	1	94.4334	0.158605	12171.5	12171.5	1	92.6713	3886	051616_SAU_Rib_Red_Alk_IIPT_Park_Parking.raw
FALSE	None	FourierTransform	HCD	MS3	0	65.8716	0.16523	1299.46	10388.6	8	93.2858	3916	051616_SAU_Rib_Red_Alk_IIPT_Park_Parking.raw
TRUE	Unambiguous	FourierTransform	HCD	MS3	1	56.3743	0.203505	1351.73	12157.5	9	93.7776	3940	051616_SAU_Rib_Red_Alk_IIPT_Park_Parking.raw
TRUE	Unambiguous	FourierTransform	HCD	MS3	1	56.3743	0.203505	1353.29	12171.5	9	93.7776	3940	051616_SAU_Rib_Red_Alk_IIPT_Park_Parking.raw
TRUE	None	FourierTransform	HCD	MS3	0	92.3225	0.244222	7939.33	7939.33	1	94.3936	3970	051616_SAU_Rib_Red_Alk_IIPT_Park_Parking.raw
TRUE	Unambiguous	FourierTransform	HCD	MS3	1	88.9339	0.384401	1227.05	12261.4	10	94.8875	3994	051616_SAU_Rib_Red_Alk_IIPT_Park_Parking.raw
TRUE	Unambiguous	FourierTransform	HCD	MS3	1	88.9339	0.384401	1228.45	12275.4	10	94.8875	3994	051616_SAU_Rib_Red_Alk_IIPT_Park_Parking.raw
TRUE	Unambiguous	FourierTransform	HCD	MS3	1	23.4045	0.221389	1357.96	12213.5	9	95.0108	4000	051616_SAU_Rib_Red_Alk_IIPT_Park_Parking.raw
TRUE	Unambiguous	FourierTransform	HCD	MS3	1	23.4045	0.221389	1356.39	12199.5	9	95.0108	4000	051616_SAU_Rib_Red_Alk_IIPT_Park_Parking.raw
TRUE	Unambiguous	FourierTransform	HCD	MS3	1	66.3702	0.20235	1364.83	12275.4	9	95.8705	4042	051616_SAU_Rib_Red_Alk_IIPT_Park_Parking.raw
TRUE	Unambiguous	FourierTransform	HCD	MS3	1	66.3702	0.20235	1363.28	12261.5	9	95.8705	4042	051616_SAU_Rib_Red_Alk_IIPT_Park_Parking.raw
TRUE	Unambiguous	FourierTransform	HCD	MS3	1	74.0869	0.200026	1222.26	12213.5	10	96.1165	4054	051616_SAU_Rib_Red_Alk_IIPT_Park_Parking.raw
TRUE	Unambiguous	FourierTransform	HCD	MS3	1	74.0869	0.200026	1220.86	12199.5	10	96.1165	4054	051616_SAU_Rib_Red_Alk_IIPT_Park_Parking.raw
FALSE	None	FourierTransform	HCD	MS3	0	76.5778	0.700251	163.157	1298.21	8	97.8811	4138	051616_SAU_Rib_Red_Alk_IIPT_Park_Parking.raw
FALSE	None	FourierTransform	HCD	MS3	0	47.0185	0.900669	1313.47	10500.7	8	98.6236	4174	051616_SAU_Rib_Red_Alk_IIPT_Park_Parking.raw
FALSE	None	FourierTransform	HCD	MS3	0	91.4674	8.28818	807.817	807.817	1	100.242	4252	051616_SAU_Rib_Red_Alk_IIPT_Park_Parking.raw
FALSE	None	FourierTransform	HCD	MS3	0	91.0312	7.40915	825.828	825.828	1	100.368	4258	051616_SAU_Rib_Red_Alk_IIPT_Park_Parking.raw
FALSE	None	FourierTransform	HCD	MS3	0	88.5362	6.71337	752.567	752.567	1	100.744	4276	051616_SAU_Rib_Red_Alk_IIPT_Park_Parking.raw
FALSE	None	FourierTransform	HCD	MS3	0	96.5616	10.4685	825.827	825.827	1	101.284	4300	051616_SAU_Rib_Red_Alk_IIPT_Park_Parking.raw
FALSE	None	FourierTransform	HCD	MS3	0	90.3007	1.40432	649.631	649.631	1	101.532	4312	051616_SAU_Rib_Red_Alk_IIPT_Park_Parking.raw

## Sheet: 051616 Peptide Groups
Checked	Confidence	Sequence	Modifications	# Protein Groups	# Proteins	# PSMs	Master Protein Accessions	# Missed Cleavages	Theo. MH+ [Da]	#NAME?	#NAME?	Corrected Delta Mass (Da) ProSightPD Absolute Mass Search	Corrected Delta Mass (ppm) ProSightPD Absolute Mass Search	Confidence ProSightPD Absolute Mass Search	Fragment Map ProSightPD Absolute Mass Search	#NAME?	#NAME?	Corrected Delta Mass (Da) ProSightPD BioMarker Search	Corrected Delta Mass (ppm) ProSightPD BioMarker Search	Confidence ProSightPD BioMarker Search	Fragment Map ProSightPD BioMarker Search
TRUE	High	AAKIRRDDEVIVLTGKDKGKRGKVKNVLSSGKVIVEGINLVKKHQKPVPALNQPGGIVEKEAAIQVSNVAIFNAATGKADRVGFRFEDGKKVRFFKSNSETIK		1	1	2	P60624	0	11179.3	125.5	121.273	0.0220853	1.97574	High	<?xml version=1.0" encoding="utf-8"?>;<pcsDataSet xmlns:xsd="http://www.w3.org/2001/XMLSchema" xmlns:xsi="http://www.w3.org/2001/XMLSchema-instance" version="1" xmlns="http://www.topdownproteomics.org/ms/pcsml">; <metadata>; <contact />; <instrument>; <manufacturer>None</manufacturer>; <model>None</model>; <precursorTolerance value="0" type="Da" />; <fragmentTolerance value="10" type="ppm" />; <c…
TRUE	High	MFTINAEVRKEQGKGASRRLRAANKFPAIIYGGKEAPLAIELDHDKVMNMQAKAEFYSEVLTIVVDGKEIKVKAQDVQRHPYKPKLQHIDFVRA		1	1	1	P68919	0	10687.7	110.632	106.405	0.0146953	1.3751	High	<?xml version=1.0" encoding="utf-8"?>;<pcsDataSet xmlns:xsd="http://www.w3.org/2001/XMLSchema" xmlns:xsi="http://www.w3.org/2001/XMLSchema-instance" version="1" xmlns="http://www.topdownproteomics.org/ms/pcsml">; <metadata>; <contact />; <instrument>; <manufacturer>None</manufacturer>; <model>None</model>; <precursorTolerance value="0" type="Da" />; <fragmentTolerance value="10" type="ppm" />; <c…
TRUE	High	METIAKHRHARSSAQKVRLVADLIRGKKVSQALDILTYTNKKAAVLVKKVLESAIANAEHNDGADIDDLKVTKIFVDEGPSMKRIMPRAKGRADRILKRTSHITVVVSDR		1	1	1	P61175	0	12219.8	100.5	96.2739	0.0181253	1.4834	High	<?xml version=1.0" encoding="utf-8"?>;<pcsDataSet xmlns:xsd="http://www.w3.org/2001/XMLSchema" xmlns:xsi="http://www.w3.org/2001/XMLSchema-instance" version="1" xmlns="http://www.topdownproteomics.org/ms/pcsml">; <metadata>; <contact />; <instrument>; <manufacturer>None</manufacturer>; <model>None</model>; <precursorTolerance value="0" type="Da" />; <fragmentTolerance value="10" type="ppm" />; <c…
TRUE	High	MIREERLLKVLRAPHVSEKASTAMEKSNTIVLKVAKDATKAEIKAAVQKLFEVEVEVVNTLVVKGKVKRHGQRIGRRSDWKKAYVTLKEGQNLDFVGGAE		1	1	1	P0ADZ0	0	11193.2	92.0863	87.8599	0.0241153	2.15465	High	<?xml version=1.0" encoding="utf-8"?>;<pcsDataSet xmlns:xsd="http://www.w3.org/2001/XMLSchema" xmlns:xsi="http://www.w3.org/2001/XMLSchema-instance" version="1" xmlns="http://www.topdownproteomics.org/ms/pcsml">; <metadata>; <contact />; <instrument>; <manufacturer>None</manufacturer>; <model>None</model>; <precursorTolerance value="0" type="Da" />; <fragmentTolerance value="10" type="ppm" />; <c…
TRUE	High	MKAKELREKSVEELNTELLNLLREQFNLRMQAASGQLQQSHLLKQVRRDVARVKTLLNEKAGA		1	1	3	P0A7M6	0	7269.99	81.9013	77.6749	0.0160553	2.20874	High	<?xml version=1.0" encoding="utf-8"?>;<pcsDataSet xmlns:xsd="http://www.w3.org/2001/XMLSchema" xmlns:xsi="http://www.w3.org/2001/XMLSchema-instance" version="1" xmlns="http://www.topdownproteomics.org/ms/pcsml">; <metadata>; <contact />; <instrument>; <manufacturer>None</manufacturer>; <model>None</model>; <precursorTolerance value="0" type="Da" />; <fragmentTolerance value="10" type="ppm" />; <c…
TRUE	High	PRSLKKGPFIDLHLLKKVEKAVESGDKKPLRTWSRRSTIFPNMIGLTIAVHNGRQHVPVFVTDEMVGHKLGEFAPTRTYRGHAADKKAKKK		1	1	2	P0A7U3	0	10293.7	75.6944	71.468	0.0222453	2.16128	High	<?xml version=1.0" encoding="utf-8"?>;<pcsDataSet xmlns:xsd="http://www.w3.org/2001/XMLSchema" xmlns:xsi="http://www.w3.org/2001/XMLSchema-instance" version="1" xmlns="http://www.topdownproteomics.org/ms/pcsml">; <metadata>; <contact />; <instrument>; <manufacturer>None</manufacturer>; <model>None</model>; <precursorTolerance value="0" type="Da" />; <fragmentTolerance value="10" type="ppm" />; <c…
TRUE	High	SITKDQIIEAVAAMSVMDVVELISAMEEKFGVSAAAAVAVAAGPVEAAEEKTEFDVILKAAGANKVAVIKAVRGATGLGLKEAKDLVESAPAALKEGVSKDDAEALKKALEEAGAEVEVK	1xalpha-amino acetylated residue [N-Term]	1	1	13	P0A7K2	0	12199.5	72.6838	68.4574	61.9253	5076.48	High	<?xml version=1.0" encoding="utf-8"?>;<pcsDataSet xmlns:xsd="http://www.w3.org/2001/XMLSchema" xmlns:xsi="http://www.w3.org/2001/XMLSchema-instance" version="1" xmlns="http://www.topdownproteomics.org/ms/pcsml">; <metadata>; <contact />; <instrument>; <manufacturer>None</manufacturer>; <model>None</model>; <precursorTolerance value="0" type="Da" />; <fragmentTolerance value="10" type="ppm" />; <c…
TRUE	High	SRVAKAPVVVPAGVDVKINGQVITIKGKNGELTRTLNDAVEVKHADNTLTFGPRDGYADGWAQAGTARALLNSMVIGVTEGFTKKLQLVGVGYRAAVKGNVINLSLGFSHPVDHQLPAGITAECPTQTEIVLKGADKQVIGQVAADLRAYRRPEPYKGKGVRYADEVVRTKEAKKK	1xCarbamidomethyl [C124]	1	1	2	P0AG55	0	18819.2	68.4101	64.1837	0.00154131	0.0819055	High	<?xml version=1.0" encoding="utf-8"?>;<pcsDataSet xmlns:xsd="http://www.w3.org/2001/XMLSchema" xmlns:xsi="http://www.w3.org/2001/XMLSchema-instance" version="1" xmlns="http://www.topdownproteomics.org/ms/pcsml">; <metadata>; <contact />; <instrument>; <manufacturer>None</manufacturer>; <model>None</model>; <precursorTolerance value="0" type="Da" />; <fragmentTolerance value="10" type="ppm" />; <c…
TRUE	High	SITKDQIIEAVAAMSVMDVVELISAMEEKFGVSAAAAVAVAAGPVEAAEEKTEFDVILKAAGANKVAVIKAVRGATGLGLKEAKDLVESAPAALKEGVSKDDAEALKKALEEAGAEVEVK		1	1	9	P0A7K2	0	12157.5	64.5736	60.3472	0.0446653	3.6742	High	<?xml version=1.0" encoding="utf-8"?>;<pcsDataSet xmlns:xsd="http://www.w3.org/2001/XMLSchema" xmlns:xsi="http://www.w3.org/2001/XMLSchema-instance" version="1" xmlns="http://www.topdownproteomics.org/ms/pcsml">; <metadata>; <contact />; <instrument>; <manufacturer>None</manufacturer>; <model>None</model>; <precursorTolerance value="0" type="Da" />; <fragmentTolerance value="10" type="ppm" />; <c…
TRUE	High	MKKDIHPKYEEITASCSCGNVMKIRSTVGHDLNLDVCSKCHPFFTGKQRDVATGGRVDRFNKRFNIPGSK	4xCarbamidomethyl [C16; C18; C37; C40]	1	1	2	P0A7M9	0	8095.01	63.8737	59.6473	0.0372893	4.60703	High	<?xml version=1.0" encoding="utf-8"?>;<pcsDataSet xmlns:xsd="http://www.w3.org/2001/XMLSchema" xmlns:xsi="http://www.w3.org/2001/XMLSchema-instance" version="1" xmlns="http://www.topdownproteomics.org/ms/pcsml">; <metadata>; <contact />; <instrument>; <manufacturer>None</manufacturer>; <model>None</model>; <precursorTolerance value="0" type="Da" />; <fragmentTolerance value="10" type="ppm" />; <c…
TRUE	High	AVQQNKPTRSKRGMRRSHDALTAVTSLSVDKTSGEKHLRHHITADGYYRGRKVIAK		1	1	3	P0A7N4	0	6312.4	63.838	59.6116	0.00477531	0.756618	High	<?xml version=1.0" encoding="utf-8"?>;<pcsDataSet xmlns:xsd="http://www.w3.org/2001/XMLSchema" xmlns:xsi="http://www.w3.org/2001/XMLSchema-instance" version="1" xmlns="http://www.topdownproteomics.org/ms/pcsml">; <metadata>; <contact />; <instrument>; <manufacturer>None</manufacturer>; <model>None</model>; <precursorTolerance value="0" type="Da" />; <fragmentTolerance value="10" type="ppm" />; <c…
TRUE	High	MDKKSARIRRATRARRKLQELGATRLVVHRTPRHIYAQVIAPNGSEVLVAASTVEKAIAEQLKYTGNKDAAAAVGKAVAERALEKGIKDVSFDRSGFQYHGRVQALADAAREAGLQF		1	1	1	P0C018	0	12762.9	61.393	57.1666	0.0166053	1.30116	High	<?xml version=1.0" encoding="utf-8"?>;<pcsDataSet xmlns:xsd="http://www.w3.org/2001/XMLSchema" xmlns:xsi="http://www.w3.org/2001/XMLSchema-instance" version="1" xmlns="http://www.topdownproteomics.org/ms/pcsml">; <metadata>; <contact />; <instrument>; <manufacturer>None</manufacturer>; <model>None</model>; <precursorTolerance value="0" type="Da" />; <fragmentTolerance value="10" type="ppm" />; <c…
TRUE	High	MYAVFQSGGKQHRVSEGQTVRLEKLDIATGETVEFAEVLMIANGEEVKIGVPFVDGGVIKAEVVAHGRGEKVKIVKFRRRKHYRKQQGHRQWFTDVKITGISA		1	1	1	P0AG48	0	11558.2	61.0041	56.7777	0.0233953	2.02431	High	<?xml version=1.0" encoding="utf-8"?>;<pcsDataSet xmlns:xsd="http://www.w3.org/2001/XMLSchema" xmlns:xsi="http://www.w3.org/2001/XMLSchema-instance" version="1" xmlns="http://www.topdownproteomics.org/ms/pcsml">; <metadata>; <contact />; <instrument>; <manufacturer>None</manufacturer>; <model>None</model>; <precursorTolerance value="0" type="Da" />; <fragmentTolerance value="10" type="ppm" />; <c…
TRUE	High	AKTIKITQTRSAIGRLPKHKATLLGLGLRRIGHTVEREDTPAIRGMINAVSFMVKVEE		1	1	3	P0AG51	0	6407.61	56.0693	51.8429	-0.00075469	-0.117799	High	<?xml version=1.0" encoding="utf-8"?>;<pcsDataSet xmlns:xsd="http://www.w3.org/2001/XMLSchema" xmlns:xsi="http://www.w3.org/2001/XMLSchema-instance" version="1" xmlns="http://www.topdownproteomics.org/ms/pcsml">; <metadata>; <contact />; <instrument>; <manufacturer>None</manufacturer>; <model>None</model>; <precursorTolerance value="0" type="Da" />; <fragmentTolerance value="10" type="ppm" />; <c…
TRUE	High	SLSTEATAKIVSEFGRDANDTGSTEVQVALLTAQINHLQGHFAEHKKDHHSRRGLLRMVSQRRKLLDYLKRKDVARYTQLIERLGLRR		1	1	1	P0ADZ4	0	10132.5	54.4866	50.2602	0.0100553	0.992483	High	<?xml version=1.0" encoding="utf-8"?>;<pcsDataSet xmlns:xsd="http://www.w3.org/2001/XMLSchema" xmlns:xsi="http://www.w3.org/2001/XMLSchema-instance" version="1" xmlns="http://www.topdownproteomics.org/ms/pcsml">; <metadata>; <contact />; <instrument>; <manufacturer>None</manufacturer>; <model>None</model>; <precursorTolerance value="0" type="Da" />; <fragmentTolerance value="10" type="ppm" />; <c…
TRUE	High	ALNLQDKQAIVAEVSEVAKGALSAVVADSRGVTVDKMTELRKAGREAGVYMRVVRNTLLRRAVEGTPFECLKDAFVGPTLIAYSMEHPGAAARLFKEFAKANAKFEVKAAAFEGELIPASQIDRLATLPTYEEAIARLMATMKEASAGKLVRTLAAVRDAKEAA	1xCarbamidomethyl [C70]	1	1	6	P0A7J3	0	17627.4	53.7677	49.5412	0.0603913	3.42619	High	<?xml version=1.0" encoding="utf-8"?>;<pcsDataSet xmlns:xsd="http://www.w3.org/2001/XMLSchema" xmlns:xsi="http://www.w3.org/2001/XMLSchema-instance" version="1" xmlns="http://www.topdownproteomics.org/ms/pcsml">; <metadata>; <contact />; <instrument>; <manufacturer>None</manufacturer>; <model>None</model>; <precursorTolerance value="0" type="Da" />; <fragmentTolerance value="10" type="ppm" />; <c…
TRUE	High	AHKKAGGSTRNGRDSEAKRLGVKRFGGESVLAGSIIVRQRGTKFHAGANVGCGRDHTLFAKADGKVKFEVKGPKNRKFISIEAE	1xCarbamidomethyl [C52]	1	1	1	P0A7L8	0	9045.87	52.4921	48.2657	0.0163213	1.80448	High	<?xml version=1.0" encoding="utf-8"?>;<pcsDataSet xmlns:xsd="http://www.w3.org/2001/XMLSchema" xmlns:xsi="http://www.w3.org/2001/XMLSchema-instance" version="1" xmlns="http://www.topdownproteomics.org/ms/pcsml">; <metadata>; <contact />; <instrument>; <manufacturer>None</manufacturer>; <model>None</model>; <precursorTolerance value="0" type="Da" />; <fragmentTolerance value="10" type="ppm" />; <c…
TRUE	High	SMQDPIADMLTRIRNGQAANKAAVTMPSSKLKVAIANVLKEEGFIEDFKVEGDTKPELELTLKYFQGKAVVESIQRVSRPGLRIYKRKDELPKVMAGLGIAVVSTSKGVMTDRAARQAGLGGEIICYVA	1xCarbamidomethyl [C126]	1	1	2	P0A7W7	0	14044.5	51.4101	47.1837	0.0194213	1.38294	High	<?xml version=1.0" encoding="utf-8"?>;<pcsDataSet xmlns:xsd="http://www.w3.org/2001/XMLSchema" xmlns:xsi="http://www.w3.org/2001/XMLSchema-instance" version="1" xmlns="http://www.topdownproteomics.org/ms/pcsml">; <metadata>; <contact />; <instrument>; <manufacturer>None</manufacturer>; <model>None</model>; <precursorTolerance value="0" type="Da" />; <fragmentTolerance value="10" type="ppm" />; <c…
TRUE	High	TMNITSKQMEITPAIRQHVADRLAKLEKWQTHLINPHIILSKEPQGFVADATINTPNGVLVASGKHEDMYTAINELINKLERQLNKLQHKGEARRAATSVKDANFVEEVEEE		1	1	1	P0AD49	0	12646.6	50.498	46.2716	0.0232053	1.83505	High	<?xml version=1.0" encoding="utf-8"?>;<pcsDataSet xmlns:xsd="http://www.w3.org/2001/XMLSchema" xmlns:xsi="http://www.w3.org/2001/XMLSchema-instance" version="1" xmlns="http://www.topdownproteomics.org/ms/pcsml">; <metadata>; <contact />; <instrument>; <manufacturer>None</manufacturer>; <model>None</model>; <precursorTolerance value="0" type="Da" />; <fragmentTolerance value="10" type="ppm" />; <c…
TRUE	High	PVIKVRENEPFDVALRRFKRSCEKAGVLAEVRRREFYEKPTTERKRAKASAVKRHAKKLARENARRTRLY	1xCarbamidomethyl [C22]	1	1	1	P68679	0	8421.71	46.9553	42.7289	0.0247913	2.94409	High	<?xml version=1.0" encoding="utf-8"?>;<pcsDataSet xmlns:xsd="http://www.w3.org/2001/XMLSchema" xmlns:xsi="http://www.w3.org/2001/XMLSchema-instance" version="1" xmlns="http://www.topdownproteomics.org/ms/pcsml">; <metadata>; <contact />; <instrument>; <manufacturer>None</manufacturer>; <model>None</model>; <precursorTolerance value="0" type="Da" />; <fragmentTolerance value="10" type="ppm" />; <c…
TRUE	High	MQLNITGNNVEITEALREFVTAKFAKLEQYFDRINQVYVVLKVEKVTHTSDATLHVNGGEIHASAEGQDMYAAIDGLIDKLARQLTKHKDKLKQH		1	1	1	P0AFX0	0	10744.6	46.1484	41.9219	0.0391253	3.64173	High	<?xml version=1.0" encoding="utf-8"?>;<pcsDataSet xmlns:xsd="http://www.w3.org/2001/XMLSchema" xmlns:xsi="http://www.w3.org/2001/XMLSchema-instance" version="1" xmlns="http://www.topdownproteomics.org/ms/pcsml">; <metadata>; <contact />; <instrument>; <manufacturer>None</manufacturer>; <model>None</model>; <precursorTolerance value="0" type="Da" />; <fragmentTolerance value="10" type="ppm" />; <c…
TRUE	High	ARIAGINIPDHKHAVIALTSIYGVGKTRSKAILAAAGIAEDVKISELSEGQIDTLRDEVAKFVVEGDLRREISMSIKRLMDLGCYRGLRHRRGLPVRGQRTKTNARTRKGPRKPIKK	1xCarbamidomethyl [C84]	1	1	1	P0A7S9	0	13018.3	45.7245	41.4981	1.02779	78.9561	High	<?xml version=1.0" encoding="utf-8"?>;<pcsDataSet xmlns:xsd="http://www.w3.org/2001/XMLSchema" xmlns:xsi="http://www.w3.org/2001/XMLSchema-instance" version="1" xmlns="http://www.topdownproteomics.org/ms/pcsml">; <metadata>; <contact />; <instrument>; <manufacturer>None</manufacturer>; <model>None</model>; <precursorTolerance value="0" type="Da" />; <fragmentTolerance value="10" type="ppm" />; <c…
TRUE	High	KKDIHPKYEEITASCSCGNVMKIRSTVGHDLNLDVCSKCHPFFTGKQRDVATGGRVDRFNKRFNIPGSK	1xalpha-amino acetylated residue [N-Term]; 4xCarbamidomethyl [C15; C17; C36; C39]	1	1	1	P0A7M9	0	8005.98	45.662	41.4356	89.0315	11122	High	<?xml version=1.0" encoding="utf-8"?>;<pcsDataSet xmlns:xsd="http://www.w3.org/2001/XMLSchema" xmlns:xsi="http://www.w3.org/2001/XMLSchema-instance" version="1" xmlns="http://www.topdownproteomics.org/ms/pcsml">; <metadata>; <contact />; <instrument>; <manufacturer>None</manufacturer>; <model>None</model>; <precursorTolerance value="0" type="Da" />; <fragmentTolerance value="10" type="ppm" />; <c…
TRUE	High	KKDIHPKYEEITASCSCGNVMKIRSTVGHDLNLDVCSKCHPFFTGKQRDVATGGRVDRFNKRFNIPGSK	4xCarbamidomethyl [C15; C17; C36; C39]	1	1	1	P0A7M9	0	7963.97	45.662	41.4356	131.042	16456.5	High	<?xml version=1.0" encoding="utf-8"?>;<pcsDataSet xmlns:xsd="http://www.w3.org/2001/XMLSchema" xmlns:xsi="http://www.w3.org/2001/XMLSchema-instance" version="1" xmlns="http://www.topdownproteomics.org/ms/pcsml">; <metadata>; <contact />; <instrument>; <manufacturer>None</manufacturer>; <model>None</model>; <precursorTolerance value="0" type="Da" />; <fragmentTolerance value="10" type="ppm" />; <c…
TRUE	High	AKGIREKIKLVSSAGTGHFYTTTKNKRTKPEKLELKKFDPVVRQHVIYKEAKIK		1	1	2	P0A7N9	0	6237.59	45.4829	41.2565	14.0264	2249.06	High	<?xml version=1.0" encoding="utf-8"?>;<pcsDataSet xmlns:xsd="http://www.w3.org/2001/XMLSchema" xmlns:xsi="http://www.w3.org/2001/XMLSchema-instance" version="1" xmlns="http://www.topdownproteomics.org/ms/pcsml">; <metadata>; <contact />; <instrument>; <manufacturer>None</manufacturer>; <model>None</model>; <precursorTolerance value="0" type="Da" />; <fragmentTolerance value="10" type="ppm" />; <c…
TRUE	High	AKGIREKIKLVSSAGTGHFYTTTKNKRTKPEKLELKKFDPVVRQHVIYKEAKIK	1xalpha-amino acetylated residue [N-Term]	1	1	1	P0A7N9	0	6279.6	45.4094	41.183	-27.9972	-4459.16	High	<?xml version=1.0" encoding="utf-8"?>;<pcsDataSet xmlns:xsd="http://www.w3.org/2001/XMLSchema" xmlns:xsi="http://www.w3.org/2001/XMLSchema-instance" version="1" xmlns="http://www.topdownproteomics.org/ms/pcsml">; <metadata>; <contact />; <instrument>; <manufacturer>None</manufacturer>; <model>None</model>; <precursorTolerance value="0" type="Da" />; <fragmentTolerance value="10" type="ppm" />; <c…
TRUE	High	MAKKVQAYVKLQVAAGMANPSPPVGPALGQQGVNIMEFCKAFNAKTDSIEKGLPIPVVITVYADRSFTFVTKTPPAAVLLKKAAGIKSGSGKPNKDKVGKISRAQLQEIAQTKAADMTGADIEAMTRSIEGTARSMGLVVED	1xalpha-amino acetylated residue [N-Term]; 1xCarbamidomethyl [C39]	1	1	2	P0A7J7	0	14965.9	45.1405	40.914	-46.8898	-3133.32	High	<?xml version=1.0" encoding="utf-8"?>;<pcsDataSet xmlns:xsd="http://www.w3.org/2001/XMLSchema" xmlns:xsi="http://www.w3.org/2001/XMLSchema-instance" version="1" xmlns="http://www.topdownproteomics.org/ms/pcsml">; <metadata>; <contact />; <instrument>; <manufacturer>None</manufacturer>; <model>None</model>; <precursorTolerance value="0" type="Da" />; <fragmentTolerance value="10" type="ppm" />; <c…
TRUE	High	MAKKVQAYVKLQVAAGMANPSPPVGPALGQQGVNIMEFCKAFNAKTDSIEKGLPIPVVITVYADRSFTFVTKTPPAAVLLKKAAGIKSGSGKPNKDKVGKISRAQLQEIAQTKAADMTGADIEAMTRSIEGTARSMGLVVED	1xCarbamidomethyl [C39]	1	1	2	P0A7J7	0	14923.9	45.1405	40.914	-4.87927	-326.965	High	<?xml version=1.0" encoding="utf-8"?>;<pcsDataSet xmlns:xsd="http://www.w3.org/2001/XMLSchema" xmlns:xsi="http://www.w3.org/2001/XMLSchema-instance" version="1" xmlns="http://www.topdownproteomics.org/ms/pcsml">; <metadata>; <contact />; <instrument>; <manufacturer>None</manufacturer>; <model>None</model>; <precursorTolerance value="0" type="Da" />; <fragmentTolerance value="10" type="ppm" />; <c…
TRUE	High	MVTIRLARHGAKKRPFYQVVVADSRNARNGRFIERVGFFNPIASEKEEGTRLDLDRIAHWVGQGATISDRVAALIKEVNKAA		1	1	1	P0A7T3	0	9185.96	43.033	38.8066	0.0164553	1.79155	High	<?xml version=1.0" encoding="utf-8"?>;<pcsDataSet xmlns:xsd="http://www.w3.org/2001/XMLSchema" xmlns:xsi="http://www.w3.org/2001/XMLSchema-instance" version="1" xmlns="http://www.topdownproteomics.org/ms/pcsml">; <metadata>; <contact />; <instrument>; <manufacturer>None</manufacturer>; <model>None</model>; <precursorTolerance value="0" type="Da" />; <fragmentTolerance value="10" type="ppm" />; <c…
TRUE	High	MKVRASVKKLCRNCKIVKRDGVIRVICSAEPKHKQRQG	3xCarbamidomethyl [C11; C14; C27]	1	1	1	P0A7Q6	0	4533.52	41.1961	36.9697	0.00673331	1.48556	High	<?xml version=1.0" encoding="utf-8"?>;<pcsDataSet xmlns:xsd="http://www.w3.org/2001/XMLSchema" xmlns:xsi="http://www.w3.org/2001/XMLSchema-instance" version="1" xmlns="http://www.topdownproteomics.org/ms/pcsml">; <metadata>; <contact />; <instrument>; <manufacturer>None</manufacturer>; <model>None</model>; <precursorTolerance value="0" type="Da" />; <fragmentTolerance value="10" type="ppm" />; <c…
TRUE	High	MKVRASVKKLCRNCKIVKRDGVIRVICSAEPKHKQRQG	1xalpha-amino acetylated residue [N-Term]; 3xCarbamidomethyl [C11; C14; C27]	1	1	1	P0A7Q6	0	4575.53	38.2978	34.0713	-42.0088	-9183.21	High	<?xml version=1.0" encoding="utf-8"?>;<pcsDataSet xmlns:xsd="http://www.w3.org/2001/XMLSchema" xmlns:xsi="http://www.w3.org/2001/XMLSchema-instance" version="1" xmlns="http://www.topdownproteomics.org/ms/pcsml">; <metadata>; <contact />; <instrument>; <manufacturer>None</manufacturer>; <model>None</model>; <precursorTolerance value="0" type="Da" />; <fragmentTolerance value="10" type="ppm" />; <c…
TRUE	High	AKLHDYYKDEVVKKLMTEFNYNSVMQVPRVEKITLNMGVGEAIADKKLLDNAAADLAAISGQKPLITKARKSVAGFKIRQGYPIGCKVTLRGERMWEFFERLITIAVPRIRDFRGLSAKSFDGRGNYSMGVREQIIFPEIDYDKVDRVRGLDITITTTAKSDEEGRALLAAFDFPFRK	1xCarbamidomethyl [C86]	1	1	3	P62399	0	20215.7	35.7015	31.4751	0.0340713	1.68547	High	<?xml version=1.0" encoding="utf-8"?>;<pcsDataSet xmlns:xsd="http://www.w3.org/2001/XMLSchema" xmlns:xsi="http://www.w3.org/2001/XMLSchema-instance" version="1" xmlns="http://www.topdownproteomics.org/ms/pcsml">; <metadata>; <contact />; <instrument>; <manufacturer>None</manufacturer>; <model>None</model>; <precursorTolerance value="0" type="Da" />; <fragmentTolerance value="10" type="ppm" />; <c…
TRUE	High	TDKIRTLQGRVVSDKMEKSIVVAIERFVKHPIYGKFIKRTTKLHVHDENNECGIGDVVEIRECRPLSKTKSWTLVRVVEKAVL	1xalpha-amino acetylated residue [N-Term]; 2xCarbamidomethyl [C52; C63]	1	1	1	P0AG63	0	9724.3	34.0406	29.8141	-42.0035	-4319.89	High	<?xml version=1.0" encoding="utf-8"?>;<pcsDataSet xmlns:xsd="http://www.w3.org/2001/XMLSchema" xmlns:xsi="http://www.w3.org/2001/XMLSchema-instance" version="1" xmlns="http://www.topdownproteomics.org/ms/pcsml">; <metadata>; <contact />; <instrument>; <manufacturer>None</manufacturer>; <model>None</model>; <precursorTolerance value="0" type="Da" />; <fragmentTolerance value="10" type="ppm" />; <c…
TRUE	High	AENQYYGTGRRKSSAARVFIKPGNGKIVINQRSLEQYFGRETARMVVRQPLELVDMVEKLDLYITVKGGGISGQAGAIRHGITRALMEYDESLRSELRKAGFVTRDARQVERKKVGLRKARRRPQFSKR		1	1	2	P0A7X3	0	14717	33.7973	29.5709	2.02683	137.73	High	<?xml version=1.0" encoding="utf-8"?>;<pcsDataSet xmlns:xsd="http://www.w3.org/2001/XMLSchema" xmlns:xsi="http://www.w3.org/2001/XMLSchema-instance" version="1" xmlns="http://www.topdownproteomics.org/ms/pcsml">; <metadata>; <contact />; <instrument>; <manufacturer>None</manufacturer>; <model>None</model>; <precursorTolerance value="0" type="Da" />; <fragmentTolerance value="10" type="ppm" />; <c…
TRUE	High	SNIIKQLEQEQMKQDVPSFRPGDTVEVKVWVVEGSKKRLQAFEGVVIAIRNRGLHSAFTVRKISNGEGVERVFQTHSPVVDSISVKRRGAVRKAKLYYLRERTGKAARIKERLN		1	1	1	P0A7K6	0	12995.2	28.5484	24.322	0.0186753	1.43721	High	<?xml version=1.0" encoding="utf-8"?>;<pcsDataSet xmlns:xsd="http://www.w3.org/2001/XMLSchema" xmlns:xsi="http://www.w3.org/2001/XMLSchema-instance" version="1" xmlns="http://www.topdownproteomics.org/ms/pcsml">; <metadata>; <contact />; <instrument>; <manufacturer>None</manufacturer>; <model>None</model>; <precursorTolerance value="0" type="Da" />; <fragmentTolerance value="10" type="ppm" />; <c…
TRUE	High	PKIKTVRGAAKRFKKTGKGGFKHKHANLRHILTKKATKRKRHLRPKAMVSKGDLGLVIACLPYA	1xCarbamidomethyl [C60]	1	1	1	P0A7Q1	0	7211.26	25.0625	20.8361	1.0073	139.704	High	<?xml version=1.0" encoding="utf-8"?>;<pcsDataSet xmlns:xsd="http://www.w3.org/2001/XMLSchema" xmlns:xsi="http://www.w3.org/2001/XMLSchema-instance" version="1" xmlns="http://www.topdownproteomics.org/ms/pcsml">; <metadata>; <contact />; <instrument>; <manufacturer>None</manufacturer>; <model>None</model>; <precursorTolerance value="0" type="Da" />; <fragmentTolerance value="10" type="ppm" />; <c…
TRUE	High	ANIKSAKKRAIQSEKARKHNASRRSMMRTFIKKVYAAIEAGDKAAAQKAFNEMQPIVDRQAAKGLIHKNKAARHKANLTAQINKLA		1	1	2	P0A7U7	0	9548.29	24.1737	19.9473	0.0104753	1.0972	High	<?xml version=1.0" encoding="utf-8"?>;<pcsDataSet xmlns:xsd="http://www.w3.org/2001/XMLSchema" xmlns:xsi="http://www.w3.org/2001/XMLSchema-instance" version="1" xmlns="http://www.topdownproteomics.org/ms/pcsml">; <metadata>; <contact />; <instrument>; <manufacturer>None</manufacturer>; <model>None</model>; <precursorTolerance value="0" type="Da" />; <fragmentTolerance value="10" type="ppm" />; <c…
TRUE	High	AKLTKRMRVIREKVDATKQYDINEAIALLKELATAKFVESVDVAVNLGIDARKSDQNVRGATVLPHGTGRSVRVAVFTQGANAEAAKAAGAELVGMEDLADQIKKGEMNFDVVIASPDAMRVVGQLGQVLGPRGLMPNPKVGTVTPNVAEAVKNAKAGQVRYRNDKNGIIHTTIGKVDFDADKLKENLEALLVALKKAKPTQAKGVYIKKVSISTTMGAGVAVDQAGLSASVN		1	1	1	P0A7L0	0	24584.3	23.944	19.7176	-0.942775	-38.3503	High	<?xml version=1.0" encoding="utf-8"?>;<pcsDataSet xmlns:xsd="http://www.w3.org/2001/XMLSchema" xmlns:xsi="http://www.w3.org/2001/XMLSchema-instance" version="1" xmlns="http://www.topdownproteomics.org/ms/pcsml">; <metadata>; <contact />; <instrument>; <manufacturer>None</manufacturer>; <model>None</model>; <precursorTolerance value="0" type="Da" />; <fragmentTolerance value="10" type="ppm" />; <c…
TRUE	High	AKEFGRPQRVAQEMQKEIALILQREIKDPRLGMMTTVSGVEMSRDLAYAKVYVTFLNDKDEDAVKAGIKALQEASGFIRSLLGKAMRLRIVPELTFFYDNSLVEGMRMSNLVTSVVKHDEERRVNPDDSKED		1	1	1	P0A7G2	0	15014.8	22.7128	18.4864	-0.999655	-66.5826	High	<?xml version=1.0" encoding="utf-8"?>;<pcsDataSet xmlns:xsd="http://www.w3.org/2001/XMLSchema" xmlns:xsi="http://www.w3.org/2001/XMLSchema-instance" version="1" xmlns="http://www.topdownproteomics.org/ms/pcsml">; <metadata>; <contact />; <instrument>; <manufacturer>None</manufacturer>; <model>None</model>; <precursorTolerance value="0" type="Da" />; <fragmentTolerance value="10" type="ppm" />; <c…
TRUE	High	MRLNTLSPAEGSKKAGKRLGRGIGSGLGKTGGRGHKGQKSRSGGGVRRGFEGGQMPLYRRLPKFGFTSRKAAITAEIRLSDLAKVEGGVVDLNTLKAANIIGIQIEFAKVILAGEVTTPVTVRGLRVTKGARAAIEAAGGKIEE		1	1	1	P02413	0	14972.3	22.1528	17.9264	-53.2141	-3554.4	High	<?xml version=1.0" encoding="utf-8"?>;<pcsDataSet xmlns:xsd="http://www.w3.org/2001/XMLSchema" xmlns:xsi="http://www.w3.org/2001/XMLSchema-instance" version="1" xmlns="http://www.topdownproteomics.org/ms/pcsml">; <metadata>; <contact />; <instrument>; <manufacturer>None</manufacturer>; <model>None</model>; <precursorTolerance value="0" type="Da" />; <fragmentTolerance value="10" type="ppm" />; <c…
TRUE	High	ARYFRRRKFCRFTAEGVQEIDYKDIATLKNYITESGKIVPSRITGTRAKYQRQLARAIKRARYLSLLPYTDRHQ	1xalpha-amino acetylated residue [N-Term]; 1xCarbamidomethyl [C10]	1	1	2	P0A7T7	0	8949.85	21.5261	17.2997	-22.0006	-2458.49	High	<?xml version=1.0" encoding="utf-8"?>;<pcsDataSet xmlns:xsd="http://www.w3.org/2001/XMLSchema" xmlns:xsi="http://www.w3.org/2001/XMLSchema-instance" version="1" xmlns="http://www.topdownproteomics.org/ms/pcsml">; <metadata>; <contact />; <instrument>; <manufacturer>None</manufacturer>; <model>None</model>; <precursorTolerance value="0" type="Da" />; <fragmentTolerance value="10" type="ppm" />; <c…
TRUE	High	ARYLGPKLKLSRREGTDLFLKSGVRAIDTKCKIEQAPGQHGARKPRLSDYGVQLREKQKVRRIYGVLERQFRNYYKEAARLKGNTGENLLALLEGRLDNVVYRMGFGATRAEARQLVSHKAIMVNGRVVNIASYQVSPNDVVSIREKAKKQSRVKAALELAEQREKPTWLEVDAGKMEGTFKRKPERSDLSADINEHLIVELYSK	1xCarbamidomethyl [C31]	1	1	1	P0A7V8	0	23381.6	19.2588	15.0324	-0.00298869	-0.127828	High	<?xml version=1.0" encoding="utf-8"?>;<pcsDataSet xmlns:xsd="http://www.w3.org/2001/XMLSchema" xmlns:xsi="http://www.w3.org/2001/XMLSchema-instance" version="1" xmlns="http://www.topdownproteomics.org/ms/pcsml">; <metadata>; <contact />; <instrument>; <manufacturer>None</manufacturer>; <model>None</model>; <precursorTolerance value="0" type="Da" />; <fragmentTolerance value="10" type="ppm" />; <c…
TRUE	High	MRHYEIVFMVHPDQSEQVPGMIERYTAAITGAEGKIHRLEDWGRRQLAYPINKLHKAHYVLMNVEAPQEVIDELETTFRFNDAVIRSMVMRTKHAVTEASPMVKAKDERRERRDDFANETADDAEAGDSEEEEEE		1	1	1	P02358	0	15694.6	17.7716	13.5452	-272.073	-17336.6	High	<?xml version=1.0" encoding="utf-8"?>;<pcsDataSet xmlns:xsd="http://www.w3.org/2001/XMLSchema" xmlns:xsi="http://www.w3.org/2001/XMLSchema-instance" version="1" xmlns="http://www.topdownproteomics.org/ms/pcsml">; <metadata>; <contact />; <instrument>; <manufacturer>None</manufacturer>; <model>None</model>; <precursorTolerance value="0" type="Da" />; <fragmentTolerance value="10" type="ppm" />; <c…
TRUE	High	IQEQTMLNVADNSGARRVMCIKVLGGSHRRYAGVGDIIKITIKEAIPRGKVKKGDVLKAVVVRTKKGVRRPDGSVIRFDGNACVLLNNNSEQPIGTRIFGPVTRELRSEKFMKIISLAPEVL	2xCarbamidomethyl [C20; C83]	1	1	2	P0ADY3	0	13516.5	17.4692	13.2428	131.059	9696.94	High	<?xml version=1.0" encoding="utf-8"?>;<pcsDataSet xmlns:xsd="http://www.w3.org/2001/XMLSchema" xmlns:xsi="http://www.w3.org/2001/XMLSchema-instance" version="1" xmlns="http://www.topdownproteomics.org/ms/pcsml">; <metadata>; <contact />; <instrument>; <manufacturer>None</manufacturer>; <model>None</model>; <precursorTolerance value="0" type="Da" />; <fragmentTolerance value="10" type="ppm" />; <c…
TRUE	High	MIQEQTMLNVADNSGARRVMCIKVLGGSHRRYAGVGDIIKITIKEAIPRGKVKKGDVLKAVVVRTKKGVRRPDGSVIRFDGNACVLLNNNSEQPIGTRIFGPVTRELRSEKFMKIISLAPEVL	2xCarbamidomethyl [C21; C84]	1	1	2	P0ADY3	0	13647.5	17.4692	13.2428	0.0180473	1.32249	High	<?xml version=1.0" encoding="utf-8"?>;<pcsDataSet xmlns:xsd="http://www.w3.org/2001/XMLSchema" xmlns:xsi="http://www.w3.org/2001/XMLSchema-instance" version="1" xmlns="http://www.topdownproteomics.org/ms/pcsml">; <metadata>; <contact />; <instrument>; <manufacturer>None</manufacturer>; <model>None</model>; <precursorTolerance value="0" type="Da" />; <fragmentTolerance value="10" type="ppm" />; <c…
TRUE	High	MIGLVGKKVGMTRIFTEDGVSIPVTVIEVEANRVTQVKDLANDGYRAIQVTTGAKKANRVTKPEAGHFAKAGVEAGRGLWEFRLAEGEEFTVGQSISVELFADVKKVDVTGTSKGKGFAGTVKRWNFRTQDATHGNSLSHRVPGSIGQNQTPGKVFKGKKMAGQMGNERVTVQSLDVVRVDAERNLLLVKGAVPGATGSDLIVKPAVKA		1	1	2	P60438	0	22230.9	16.9564	12.73	13.0859	588.662	High	<?xml version=1.0" encoding="utf-8"?>;<pcsDataSet xmlns:xsd="http://www.w3.org/2001/XMLSchema" xmlns:xsi="http://www.w3.org/2001/XMLSchema-instance" version="1" xmlns="http://www.topdownproteomics.org/ms/pcsml">; <metadata>; <contact />; <instrument>; <manufacturer>None</manufacturer>; <model>None</model>; <precursorTolerance value="0" type="Da" />; <fragmentTolerance value="10" type="ppm" />; <c…
TRUE	High	MKTFTAKPETVKRDWYVVDATGKTLGRLATELARRLRGKHKAEYTPHVDTGDYIIVLNADKVAVTGNKRTDKVYYHHTGHIGGIKQATFEEMIARRPERVIEIAVKGMLPKGPLGRAMFRKLKVYAGNEHNHAAQQPQVLDI		1	1	1	P0AA10	0	16009.5	15.9155	11.6891	1.02368	63.9456	High	<?xml version=1.0" encoding="utf-8"?>;<pcsDataSet xmlns:xsd="http://www.w3.org/2001/XMLSchema" xmlns:xsi="http://www.w3.org/2001/XMLSchema-instance" version="1" xmlns="http://www.topdownproteomics.org/ms/pcsml">; <metadata>; <contact />; <instrument>; <manufacturer>None</manufacturer>; <model>None</model>; <precursorTolerance value="0" type="Da" />; <fragmentTolerance value="10" type="ppm" />; <c…
TRUE	High	MKRTFQPSVLKRNRSHGFRARMATKNGRQVLARRRAKGRARLTVSK		1	1	2	P0A7P5	0	5378.08	14.3368	10.1104	0.00636531	1.18379	High	<?xml version=1.0" encoding="utf-8"?>;<pcsDataSet xmlns:xsd="http://www.w3.org/2001/XMLSchema" xmlns:xsi="http://www.w3.org/2001/XMLSchema-instance" version="1" xmlns="http://www.topdownproteomics.org/ms/pcsml">; <metadata>; <contact />; <instrument>; <manufacturer>None</manufacturer>; <model>None</model>; <precursorTolerance value="0" type="Da" />; <fragmentTolerance value="10" type="ppm" />; <c…
TRUE	High	AHIEKQAGELQEKLIAVNRVSKTVKGGRIFSFTALTVVGDGNGRVGFGYGKAREVPAAIQKAMEKARRNMINVALNNGTLQHPVKGVHTGSRVFMQPASEGTGIIAGGAMRAVLEVAGVHNVLAKAYGSTNPINVVRATIDGLENMNSPEMVAAKRGKSVEEILGK	1xalpha-amino acetylated residue [N-Term]	1	1	3	P0A7W1	0	17504.3	13.4053	9.17885	-58.0275	-3315.23	High	<?xml version=1.0" encoding="utf-8"?>;<pcsDataSet xmlns:xsd="http://www.w3.org/2001/XMLSchema" xmlns:xsi="http://www.w3.org/2001/XMLSchema-instance" version="1" xmlns="http://www.topdownproteomics.org/ms/pcsml">; <metadata>; <contact />; <instrument>; <manufacturer>None</manufacturer>; <model>None</model>; <precursorTolerance value="0" type="Da" />; <fragmentTolerance value="10" type="ppm" />; <c…
TRUE	High	AKQSMKAREVKRVALADKYFAKRAELKAIISDVNASDEDRWNAVLKLQTLPRDSSPSRQRNRCRQTGRPHGFLRKFGLSRIKVREAAMRGEIPGLKKASW	1xCarbamidomethyl [C63]	1	1	1	P0AG59	0	11500.3	12.5761	8.34966	0.0160213	1.39325	High	<?xml version=1.0" encoding="utf-8"?>;<pcsDataSet xmlns:xsd="http://www.w3.org/2001/XMLSchema" xmlns:xsi="http://www.w3.org/2001/XMLSchema-instance" version="1" xmlns="http://www.topdownproteomics.org/ms/pcsml">; <metadata>; <contact />; <instrument>; <manufacturer>None</manufacturer>; <model>None</model>; <precursorTolerance value="0" type="Da" />; <fragmentTolerance value="10" type="ppm" />; <c…
TRUE	High	MRHRKSGRQLNRNSSHRQAMFRNMAGSLVRHEIIKTTLPKAKELRRVVEPLITLAKTDSVANRRLAFARTRDNEIVAKLFNELGPRFASRAGGYTRILKCGFRAGDNAPMAYIELVDRSEKAEAAAE	1xCarbamidomethyl [C100]	1	1	2	P0AG44	0	14413.7	11.0615	6.83509	0.0177813	1.23373	High	<?xml version=1.0" encoding="utf-8"?>;<pcsDataSet xmlns:xsd="http://www.w3.org/2001/XMLSchema" xmlns:xsi="http://www.w3.org/2001/XMLSchema-instance" version="1" xmlns="http://www.topdownproteomics.org/ms/pcsml">; <metadata>; <contact />; <instrument>; <manufacturer>None</manufacturer>; <model>None</model>; <precursorTolerance value="0" type="Da" />; <fragmentTolerance value="10" type="ppm" />; <c…
TRUE	High	ATVNQLVRKPRARKVAKSNVPALEACPQKRGVCTRVYTTTPKKPNSALRKVCRVRLTNGFEVTSYIGGEGHNLQEHSVILIRGGRVKDLPGVRYHTVRGALDCSGVKDRKQARSKYGVKRPKA	4xCarbamidomethyl [C26; C33; C52; C103]	1	1	1	P0A7S3	0	13826.6	10.5665	6.34004	46.0072	3327.69	High	<?xml version=1.0" encoding="utf-8"?>;<pcsDataSet xmlns:xsd="http://www.w3.org/2001/XMLSchema" xmlns:xsi="http://www.w3.org/2001/XMLSchema-instance" version="1" xmlns="http://www.topdownproteomics.org/ms/pcsml">; <metadata>; <contact />; <instrument>; <manufacturer>None</manufacturer>; <model>None</model>; <precursorTolerance value="0" type="Da" />; <fragmentTolerance value="10" type="ppm" />; <c…
TRUE	High	SRVCQVTGKRPVTGNNRSHALNATKRRFLPNLHSHRFWVESEKRFVTLRVSAKGMRVIDKKGIDTVLAELRARGEKY	1xCarbamidomethyl [C4]	1	1	1	P0A7M2	0	8927.86	9.45732	5.2309	0.0297413	3.33167	High	<?xml version=1.0" encoding="utf-8"?>;<pcsDataSet xmlns:xsd="http://www.w3.org/2001/XMLSchema" xmlns:xsi="http://www.w3.org/2001/XMLSchema-instance" version="1" xmlns="http://www.topdownproteomics.org/ms/pcsml">; <metadata>; <contact />; <instrument>; <manufacturer>None</manufacturer>; <model>None</model>; <precursorTolerance value="0" type="Da" />; <fragmentTolerance value="10" type="ppm" />; <c…
TRUE	High	VMDVVELISAMEEKFGVSAAAAVAVAAGPVEAAEEKTEFDVILKAAGANKVAVIKAVRGATGLGLKEAKDLVESAPAALKEGVSKDDAEALKKALEEAGAEVEVK		1	1	1	P0A7K2	0	10599.7							47.3854	40.159	0.0508853	4.80111	High	<?xml version=1.0" encoding="utf-8"?>;<pcsDataSet xmlns:xsd="http://www.w3.org/2001/XMLSchema" xmlns:xsi="http://www.w3.org/2001/XMLSchema-instance" version="1" xmlns="http://www.topdownproteomics.org/ms/pcsml">; <metadata>; <contact />; <instrument>; <manufacturer>None</manufacturer>; <model>None</model>; <precursorTolerance value="0" type="Da" />; <fragmentTolerance value="10" type="ppm" />; <c…
TRUE	High	PRRRVIGQRKILPDPKFGSELLAKFVNILMVDGKKSTAESIVYSALETLAQRSGKSELEAFEVALENVRPTVEVKSRRVGGSTYQVPVEVRPVRRNALAMRWIVEAARKRGDKSMALRLANELSDAAENKGTAVKKREDVHRMAEANKAFAHYRW		1	1	1	P02359	0	17463.4							25.415	18.1886	0.0238553	1.3661	High	<?xml version=1.0" encoding="utf-8"?>;<pcsDataSet xmlns:xsd="http://www.w3.org/2001/XMLSchema" xmlns:xsi="http://www.w3.org/2001/XMLSchema-instance" version="1" xmlns="http://www.topdownproteomics.org/ms/pcsml">; <metadata>; <contact />; <instrument>; <manufacturer>None</manufacturer>; <model>None</model>; <precursorTolerance value="0" type="Da" />; <fragmentTolerance value="10" type="ppm" />; <c…
TRUE	Medium	MIQEQTMLNVADNSGARRVMCIKVLGGSHRRYAGVGDIIKITIKEAIPRGKVKKGDVLKAVVVRTKKGVRRPDGSVIRFDGNACVLLNNNSEQPIGTRIFGPVTRELRSEKFMKIISLAPEVL	1xalpha-amino acetylated residue [N-Term]; 2xCarbamidomethyl [C21; C84]	1	1	3	P0ADY3	0	13689.5	9.13478	4.90836	-41.9925	-3067.72	Medium	<?xml version=1.0" encoding="utf-8"?>;<pcsDataSet xmlns:xsd="http://www.w3.org/2001/XMLSchema" xmlns:xsi="http://www.w3.org/2001/XMLSchema-instance" version="1" xmlns="http://www.topdownproteomics.org/ms/pcsml">; <metadata>; <contact />; <instrument>; <manufacturer>None</manufacturer>; <model>None</model>; <precursorTolerance value="0" type="Da" />; <fragmentTolerance value="10" type="ppm" />; <c…
TRUE	Medium	MQNQRIRIRLKAFDHRLIDQATAEIVETAKRTGAQVRGPIPLPTRKERFTVLISPHVNKDARDQYEIRTHLRLVDIVEPTEKTVDALMRLDLAAGVDVQISLG		1	1	5	P0A7R5	0	11729.4	8.11254	3.88613	0.0174953	1.4917	Medium	<?xml version=1.0" encoding="utf-8"?>;<pcsDataSet xmlns:xsd="http://www.w3.org/2001/XMLSchema" xmlns:xsi="http://www.w3.org/2001/XMLSchema-instance" version="1" xmlns="http://www.topdownproteomics.org/ms/pcsml">; <metadata>; <contact />; <instrument>; <manufacturer>None</manufacturer>; <model>None</model>; <precursorTolerance value="0" type="Da" />; <fragmentTolerance value="10" type="ppm" />; <c…
TRUE	Medium	QNQRIRIRLKAFDHRLIDQATAEIVETAKRTGAQVRGPIPLPTRKERFTVLISPHVNKDARDQYEIRTHLRLVDIVEPTEKTVDALMRLDLAAGVDVQISLG		1	1	1	P0A7R5	0	11598.4	6.81023	2.58381	131.058	11300.7	Medium	<?xml version=1.0" encoding="utf-8"?>;<pcsDataSet xmlns:xsd="http://www.w3.org/2001/XMLSchema" xmlns:xsi="http://www.w3.org/2001/XMLSchema-instance" version="1" xmlns="http://www.topdownproteomics.org/ms/pcsml">; <metadata>; <contact />; <instrument>; <manufacturer>None</manufacturer>; <model>None</model>; <precursorTolerance value="0" type="Da" />; <fragmentTolerance value="10" type="ppm" />; <c…
TRUE	Medium	MQVILLDKVANLGSLGDQVNVKAGYARNFLVPQGKAVPATKKNIEFFEARRAELEAKLAEVLAAANARAEKINALETVTIASKAGDEGKLFGSIGTRDIADAVTAAGVEVAKSEVRLPNGVLRTTGEHEVSFQVHSEVFAKVIVNVVAE		1	1	4	P0A7R1	0	15760.5	6.34288	2.11646	-0.947475	-60.1209	Medium	<?xml version=1.0" encoding="utf-8"?>;<pcsDataSet xmlns:xsd="http://www.w3.org/2001/XMLSchema" xmlns:xsi="http://www.w3.org/2001/XMLSchema-instance" version="1" xmlns="http://www.topdownproteomics.org/ms/pcsml">; <metadata>; <contact />; <instrument>; <manufacturer>None</manufacturer>; <model>None</model>; <precursorTolerance value="0" type="Da" />; <fragmentTolerance value="10" type="ppm" />; <c…

## Sheet: 051616 Protein Groups
Checked	Protein Group ID	# Proteins	# Unique Peptides	# Peptides	# PSMs	Group Description
TRUE	1	1	1	1	1	[Master Protein] RS13_ECOLI 30S ribosomal protein S13 OS=Escherichia coli (strain K12) GN=rpsM PE=1 SV=2
TRUE	27	1	1	1	2	[Master Protein] RL3_ECOLI 50S ribosomal protein L3 OS=Escherichia coli (strain K12) GN=rplC PE=1 SV=1
TRUE	28	1	1	1	1	[Master Protein] RL27_ECOLI 50S ribosomal protein L27 OS=Escherichia coli (strain K12) GN=rpmA PE=1 SV=2
TRUE	29	1	1	2	7	[Master Protein] RL14_ECOLI 50S ribosomal protein L14 OS=Escherichia coli (strain K12) GN=rplN PE=1 SV=1
TRUE	30	1	1	1	1	[Master Protein] RS14_ECOLI 30S ribosomal protein S14 OS=Escherichia coli (strain K12) GN=rpsN PE=1 SV=2
TRUE	31	1	1	1	1	[Master Protein] RL25_ECOLI 50S ribosomal protein L25 OS=Escherichia coli (strain K12) GN=rplY PE=1 SV=1
TRUE	32	1	1	1	2	[Master Protein] RS8_ECOLI 30S ribosomal protein S8 OS=Escherichia coli (strain K12) GN=rpsH PE=1 SV=2
TRUE	33	1	1	1	1	[Master Protein] RS6_ECOLI 30S ribosomal protein S6 OS=Escherichia coli (strain K12) GN=rpsF PE=1 SV=1
TRUE	34	1	1	1	4	[Master Protein] RL9_ECOLI 50S ribosomal protein L9 OS=Escherichia coli (strain K12) GN=rplI PE=1 SV=1
TRUE	35	1	1	1	6	[Master Protein] RL10_ECOLI 50S ribosomal protein L10 OS=Escherichia coli (strain K12) GN=rplJ PE=1 SV=2
TRUE	36	1	1	1	2	[Master Protein] RL24_ECOLI 50S ribosomal protein L24 OS=Escherichia coli (strain K12) GN=rplX PE=1 SV=2
TRUE	37	1	1	1	1	[Master Protein] RS7_ECOLI 30S ribosomal protein S7 OS=Escherichia coli (strain K12) GN=rpsG PE=1 SV=3
TRUE	38	1	1	1	1	[Master Protein] RS21_ECOLI 30S ribosomal protein S21 OS=Escherichia coli (strain K12) GN=rpsU PE=1 SV=2
TRUE	39	1	1	1	2	[Master Protein] RL34_ECOLI 50S ribosomal protein L34 OS=Escherichia coli (strain K12) GN=rpmH PE=1 SV=1
TRUE	40	1	1	1	1	[Master Protein] RL23_ECOLI 50S ribosomal protein L23 OS=Escherichia coli (strain K12) GN=rplW PE=1 SV=1
TRUE	41	1	1	1	2	[Master Protein] RS18_ECOLI 30S ribosomal protein S18 OS=Escherichia coli (strain K12) GN=rpsR PE=1 SV=2
TRUE	42	1	1	1	1	[Master Protein] RL18_ECOLI 50S ribosomal protein L18 OS=Escherichia coli (strain K12) GN=rplR PE=1 SV=1
TRUE	43	1	1	1	1	[Master Protein] RS15_ECOLI 30S ribosomal protein S15 OS=Escherichia coli (strain K12) GN=rpsO PE=1 SV=2
TRUE	44	1	1	1	1	[Master Protein] RS4_ECOLI 30S ribosomal protein S4 OS=Escherichia coli (strain K12) GN=rpsD PE=1 SV=2
TRUE	45	1	1	1	1	[Master Protein] RL13_ECOLI 50S ribosomal protein L13 OS=Escherichia coli (strain K12) GN=rplM PE=1 SV=1
TRUE	46	1	1	1	2	[Master Protein] RL6_ECOLI 50S ribosomal protein L6 OS=Escherichia coli (strain K12) GN=rplF PE=1 SV=2
TRUE	47	1	1	1	2	[Master Protein] RS20_ECOLI 30S ribosomal protein S20 OS=Escherichia coli (strain K12) GN=rpsT PE=1 SV=2
TRUE	26	1	1	1	1	[Master Protein] RBFA_ECOLI Ribosome-binding factor A OS=Escherichia coli (strain K12) GN=rbfA PE=1 SV=2
TRUE	48	1	1	1	1	[Master Protein] RL22_ECOLI 50S ribosomal protein L22 OS=Escherichia coli (strain K12) GN=rplV PE=1 SV=1
TRUE	25	1	1	1	1	[Master Protein] RL15_ECOLI 50S ribosomal protein L15 OS=Escherichia coli (strain K12) GN=rplO PE=1 SV=1
TRUE	23	1	1	1	3	[Master Protein] RL29_ECOLI 50S ribosomal protein L29 OS=Escherichia coli (strain K12) GN=rpmC PE=1 SV=1
TRUE	2	1	1	1	3	[Master Protein] RL33_ECOLI 50S ribosomal protein L33 OS=Escherichia coli (strain K12) GN=rpmG PE=1 SV=2
TRUE	3	1	1	1	1	[Master Protein] RS16_ECOLI 30S ribosomal protein S16 OS=Escherichia coli (strain K12) GN=rpsP PE=1 SV=1
TRUE	4	1	1	1	2	[Master Protein] RL17_ECOLI 50S ribosomal protein L17 OS=Escherichia coli (strain K12) GN=rplQ PE=1 SV=1
TRUE	5	1	1	1	3	[Master Protein] RL32_ECOLI 50S ribosomal protein L32 OS=Escherichia coli (strain K12) GN=rpmF PE=1 SV=2
TRUE	6	1	1	1	1	[Master Protein] RL19_ECOLI 50S ribosomal protein L19 OS=Escherichia coli (strain K12) GN=rplS PE=1 SV=2
TRUE	7	1	1	1	2	[Master Protein] RS9_ECOLI 30S ribosomal protein S9 OS=Escherichia coli (strain K12) GN=rpsI PE=1 SV=2
TRUE	8	1	1	1	4	[Master Protein] RL11_ECOLI 50S ribosomal protein L11 OS=Escherichia coli (strain K12) GN=rplK PE=1 SV=2
TRUE	9	1	1	1	3	[Master Protein] RL30_ECOLI 50S ribosomal protein L30 OS=Escherichia coli (strain K12) GN=rpmD PE=1 SV=2
TRUE	10	1	1	1	1	[Master Protein] HPF_ECOLI Ribosome hibernation promoting factor OS=Escherichia coli (strain K12) GN=hpf PE=1 SV=1
TRUE	11	1	1	1	1	[Master Protein] RS12_ECOLI 30S ribosomal protein S12 OS=Escherichia coli (strain K12) GN=rpsL PE=1 SV=2
TRUE	12	1	1	1	3	[Master Protein] RS5_ECOLI 30S ribosomal protein S5 OS=Escherichia coli (strain K12) GN=rpsE PE=1 SV=2
TRUE	13	1	1	1	3	[Master Protein] RL5_ECOLI 50S ribosomal protein L5 OS=Escherichia coli (strain K12) GN=rplE PE=1 SV=2
TRUE	14	1	1	1	1	[Master Protein] RL21_ECOLI 50S ribosomal protein L21 OS=Escherichia coli (strain K12) GN=rplU PE=1 SV=1
TRUE	15	1	1	1	1	[Master Protein] RL28_ECOLI 50S ribosomal protein L28 OS=Escherichia coli (strain K12) GN=rpmB PE=1 SV=2
TRUE	16	1	2	2	4	[Master Protein] RL31_ECOLI 50S ribosomal protein L31 OS=Escherichia coli (strain K12) GN=rpmE PE=1 SV=1
TRUE	17	1	1	1	1	[Master Protein] RS17_ECOLI 30S ribosomal protein S17 OS=Escherichia coli (strain K12) GN=rpsQ PE=1 SV=2
TRUE	18	1	1	1	1	[Master Protein] RL1_ECOLI 50S ribosomal protein L1 OS=Escherichia coli (strain K12) GN=rplA PE=1 SV=2
TRUE	19	1	1	1	1	[Master Protein] RAIA_ECOLI Ribosome-associated inhibitor A OS=Escherichia coli (strain K12) GN=raiA PE=1 SV=2
TRUE	20	1	1	1	2	[Master Protein] RL36_ECOLI 50S ribosomal protein L36 OS=Escherichia coli (strain K12) GN=rpmJ PE=1 SV=1
TRUE	21	1	1	2	6	[Master Protein] RS10_ECOLI 30S ribosomal protein S10 OS=Escherichia coli (strain K12) GN=rpsJ PE=1 SV=1
TRUE	22	1	2	2	23	[Master Protein] RL7_ECOLI 50S ribosomal protein L7/L12 OS=Escherichia coli (strain K12) GN=rplL PE=1 SV=2
TRUE	24	1	1	1	2	[Master Protein] RS19_ECOLI 30S ribosomal protein S19 OS=Escherichia coli (strain K12) GN=rpsS PE=1 SV=2
TRUE	49	1	1	1	1	[Master Protein] RL35_ECOLI 50S ribosomal protein L35 OS=Escherichia coli (strain K12) GN=rpmI PE=1 SV=2

## Sheet: 051616 Proteins
Checked	Master	Accession	Description	Coverage	# Peptides	# PSMs	# Unique Peptides	# Protein Groups	# AAs	MW [kDa]	calc. pI	Score ProSightPD Absolute Mass Search	# Peptides ProSightPD Absolute Mass Search	Score ProSightPD BioMarker Search	# Peptides ProSightPD BioMarker Search
TRUE	IsMasterProtein	P0A7L0	RL1_ECOLI 50S ribosomal protein L1 OS=Escherichia coli (strain K12) GN=rplA PE=1 SV=2	99.5726	1	1	1	1	234	24.714	9.64	19.7176	1
TRUE	IsMasterProtein	P0A7V8	RS4_ECOLI 30S ribosomal protein S4 OS=Escherichia coli (strain K12) GN=rpsD PE=1 SV=2	99.5146	1	1	1	1	206	23.455	10.05	15.0324	1
TRUE	IsMasterProtein	P60438	RL3_ECOLI 50S ribosomal protein L3 OS=Escherichia coli (strain K12) GN=rplC PE=1 SV=1	100	1	2	1	1	209	22.23	9.91	12.73	1
TRUE	IsMasterProtein	P62399	RL5_ECOLI 50S ribosomal protein L5 OS=Escherichia coli (strain K12) GN=rplE PE=1 SV=2	99.4413	1	3	1	1	179	20.289	9.48	31.4751	1
TRUE	IsMasterProtein	P02359	RS7_ECOLI 30S ribosomal protein S7 OS=Escherichia coli (strain K12) GN=rpsG PE=1 SV=3	86.5922	1	1	1	1	179	20.007	10.36			18.1886	1
TRUE	IsMasterProtein	P0AG55	RL6_ECOLI 50S ribosomal protein L6 OS=Escherichia coli (strain K12) GN=rplF PE=1 SV=2	99.435	1	2	1	1	177	18.892	9.7	64.1837	1
TRUE	IsMasterProtein	P0A7J3	RL10_ECOLI 50S ribosomal protein L10 OS=Escherichia coli (strain K12) GN=rplJ PE=1 SV=2	99.3939	1	6	1	1	165	17.7	8.98	49.5412	1
TRUE	IsMasterProtein	P0A7W1	RS5_ECOLI 30S ribosomal protein S5 OS=Escherichia coli (strain K12) GN=rpsE PE=1 SV=2	99.4012	1	3	1	1	167	17.592	10.11	9.17885	1
TRUE	IsMasterProtein	P0AA10	RL13_ECOLI 50S ribosomal protein L13 OS=Escherichia coli (strain K12) GN=rplM PE=1 SV=1	100	1	1	1	1	142	16.009	9.91	11.6891	1
TRUE	IsMasterProtein	P0A7R1	RL9_ECOLI 50S ribosomal protein L9 OS=Escherichia coli (strain K12) GN=rplI PE=1 SV=1	100	1	4	1	1	149	15.759	6.58	2.11646	1
TRUE	IsMasterProtein	P02358	RS6_ECOLI 30S ribosomal protein S6 OS=Escherichia coli (strain K12) GN=rpsF PE=1 SV=1	100	1	1	1	1	135	15.694	5	13.5452	1
TRUE	IsMasterProtein	P0A7G2	RBFA_ECOLI Ribosome-binding factor A OS=Escherichia coli (strain K12) GN=rbfA PE=1 SV=2	99.2481	1	1	1	1	133	15.145	6.2	18.4864	1
TRUE	IsMasterProtein	P02413	RL15_ECOLI 50S ribosomal protein L15 OS=Escherichia coli (strain K12) GN=rplO PE=1 SV=1	100	1	1	1	1	144	14.971	11.18	17.9264	1
TRUE	IsMasterProtein	P0A7J7	RL11_ECOLI 50S ribosomal protein L11 OS=Escherichia coli (strain K12) GN=rplK PE=1 SV=2	100	1	4	1	1	142	14.866	9.63	40.914	1
TRUE	IsMasterProtein	P0A7X3	RS9_ECOLI 30S ribosomal protein S9 OS=Escherichia coli (strain K12) GN=rpsI PE=1 SV=2	99.2308	1	2	1	1	130	14.847	10.95	29.5709	1
TRUE	IsMasterProtein	P0AG44	RL17_ECOLI 50S ribosomal protein L17 OS=Escherichia coli (strain K12) GN=rplQ PE=1 SV=1	100	1	2	1	1	127	14.356	11.05	6.83509	1
TRUE	IsMasterProtein	P0A7W7	RS8_ECOLI 30S ribosomal protein S8 OS=Escherichia coli (strain K12) GN=rpsH PE=1 SV=2	99.2308	1	2	1	1	130	14.118	9.42	47.1837	1
TRUE	IsMasterProtein	P0A7S3	RS12_ECOLI 30S ribosomal protein S12 OS=Escherichia coli (strain K12) GN=rpsL PE=1 SV=2	99.1935	1	1	1	1	124	13.729	10.87	6.34004	1
TRUE	IsMasterProtein	P0ADY3	RL14_ECOLI 50S ribosomal protein L14 OS=Escherichia coli (strain K12) GN=rplN PE=1 SV=1	100	2	7	2	1	123	13.532	10.42	13.2428	2
TRUE	IsMasterProtein	P0A7K6	RL19_ECOLI 50S ribosomal protein L19 OS=Escherichia coli (strain K12) GN=rplS PE=1 SV=2	99.1304	1	1	1	1	115	13.125	10.62	24.322	1
TRUE	IsMasterProtein	P0A7S9	RS13_ECOLI 30S ribosomal protein S13 OS=Escherichia coli (strain K12) GN=rpsM PE=1 SV=2	99.1525	1	1	1	1	118	13.091	10.78	41.4981	1
TRUE	IsMasterProtein	P0AD49	RAIA_ECOLI Ribosome-associated inhibitor A OS=Escherichia coli (strain K12) GN=raiA PE=1 SV=2	99.115	1	1	1	1	113	12.777	6.68	46.2716	1
TRUE	IsMasterProtein	P0C018	RL18_ECOLI 50S ribosomal protein L18 OS=Escherichia coli (strain K12) GN=rplR PE=1 SV=1	100	1	1	1	1	117	12.762	10.42	57.1666	1
TRUE	IsMasterProtein	P0A7K2	RL7_ECOLI 50S ribosomal protein L7/L12 OS=Escherichia coli (strain K12) GN=rplL PE=1 SV=2	99.1736	2	23	2	1	121	12.288	4.65	68.4574	1	40.159	1
TRUE	IsMasterProtein	P61175	RL22_ECOLI 50S ribosomal protein L22 OS=Escherichia coli (strain K12) GN=rplV PE=1 SV=1	100	1	1	1	1	110	12.219	10.23	96.2739	1
TRUE	IsMasterProtein	P0A7R5	RS10_ECOLI 30S ribosomal protein S10 OS=Escherichia coli (strain K12) GN=rpsJ PE=1 SV=1	100	2	6	2	1	103	11.728	9.69	3.88613	2
TRUE	IsMasterProtein	P0AG59	RS14_ECOLI 30S ribosomal protein S14 OS=Escherichia coli (strain K12) GN=rpsN PE=1 SV=2	99.0099	1	1	1	1	101	11.573	11.17	8.34966	1
TRUE	IsMasterProtein	P0AG48	RL21_ECOLI 50S ribosomal protein L21 OS=Escherichia coli (strain K12) GN=rplU PE=1 SV=1	100	1	1	1	1	103	11.557	9.85	56.7777	1
TRUE	IsMasterProtein	P60624	RL24_ECOLI 50S ribosomal protein L24 OS=Escherichia coli (strain K12) GN=rplX PE=1 SV=2	99.0385	1	2	1	1	104	11.309	10.21	121.273	1
TRUE	IsMasterProtein	P0ADZ0	RL23_ECOLI 50S ribosomal protein L23 OS=Escherichia coli (strain K12) GN=rplW PE=1 SV=1	100	1	1	1	1	100	11.192	9.94	87.8599	1
TRUE	IsMasterProtein	P0AFX0	HPF_ECOLI Ribosome hibernation promoting factor OS=Escherichia coli (strain K12) GN=hpf PE=1 SV=1	100	1	1	1	1	95	10.744	7.05	41.9219	1
TRUE	IsMasterProtein	P68919	RL25_ECOLI 50S ribosomal protein L25 OS=Escherichia coli (strain K12) GN=rplY PE=1 SV=1	100	1	1	1	1	94	10.687	9.6	106.405	1
TRUE	IsMasterProtein	P0A7U3	RS19_ECOLI 30S ribosomal protein S19 OS=Escherichia coli (strain K12) GN=rpsS PE=1 SV=2	98.913	1	2	1	1	92	10.424	10.52	71.468	1
TRUE	IsMasterProtein	P0ADZ4	RS15_ECOLI 30S ribosomal protein S15 OS=Escherichia coli (strain K12) GN=rpsO PE=1 SV=2	98.8764	1	1	1	1	89	10.263	10.4	50.2602	1
TRUE	IsMasterProtein	P0AG63	RS17_ECOLI 30S ribosomal protein S17 OS=Escherichia coli (strain K12) GN=rpsQ PE=1 SV=2	98.8095	1	1	1	1	84	9.698	9.6	29.8141	1
TRUE	IsMasterProtein	P0A7U7	RS20_ECOLI 30S ribosomal protein S20 OS=Escherichia coli (strain K12) GN=rpsT PE=1 SV=2	98.8506	1	2	1	1	87	9.678	11.18	19.9473	1
TRUE	IsMasterProtein	P0A7T3	RS16_ECOLI 30S ribosomal protein S16 OS=Escherichia coli (strain K12) GN=rpsP PE=1 SV=1	100	1	1	1	1	82	9.185	10.55	38.8066	1
TRUE	IsMasterProtein	P0A7L8	RL27_ECOLI 50S ribosomal protein L27 OS=Escherichia coli (strain K12) GN=rpmA PE=1 SV=2	98.8235	1	1	1	1	85	9.119	10.58	48.2657	1
TRUE	IsMasterProtein	P0A7M2	RL28_ECOLI 50S ribosomal protein L28 OS=Escherichia coli (strain K12) GN=rpmB PE=1 SV=2	98.7179	1	1	1	1	78	9.001	11.41	5.2309	1
TRUE	IsMasterProtein	P0A7T7	RS18_ECOLI 30S ribosomal protein S18 OS=Escherichia coli (strain K12) GN=rpsR PE=1 SV=2	98.6667	1	2	1	1	75	8.981	10.59	17.2997	1
TRUE	IsMasterProtein	P68679	RS21_ECOLI 30S ribosomal protein S21 OS=Escherichia coli (strain K12) GN=rpsU PE=1 SV=2	98.5915	1	1	1	1	71	8.495	11.15	42.7289	1
TRUE	IsMasterProtein	P0A7M9	RL31_ECOLI 50S ribosomal protein L31 OS=Escherichia coli (strain K12) GN=rpmE PE=1 SV=1	100	2	4	2	1	70	7.866	9.32	59.6473	2
TRUE	IsMasterProtein	P0A7Q1	RL35_ECOLI 50S ribosomal protein L35 OS=Escherichia coli (strain K12) GN=rpmI PE=1 SV=2	98.4615	1	1	1	1	65	7.284	11.78	20.8361	1
TRUE	IsMasterProtein	P0A7M6	RL29_ECOLI 50S ribosomal protein L29 OS=Escherichia coli (strain K12) GN=rpmC PE=1 SV=1	100	1	3	1	1	63	7.269	9.99	77.6749	1
TRUE	IsMasterProtein	P0AG51	RL30_ECOLI 50S ribosomal protein L30 OS=Escherichia coli (strain K12) GN=rpmD PE=1 SV=2	98.3051	1	3	1	1	59	6.538	10.96	51.8429	1
TRUE	IsMasterProtein	P0A7N4	RL32_ECOLI 50S ribosomal protein L32 OS=Escherichia coli (strain K12) GN=rpmF PE=1 SV=2	98.2456	1	3	1	1	57	6.442	11.03	59.6116	1
TRUE	IsMasterProtein	P0A7N9	RL33_ECOLI 50S ribosomal protein L33 OS=Escherichia coli (strain K12) GN=rpmG PE=1 SV=2	98.1818	1	3	1	1	55	6.368	10.24	41.2565	1
TRUE	IsMasterProtein	P0A7P5	RL34_ECOLI 50S ribosomal protein L34 OS=Escherichia coli (strain K12) GN=rpmH PE=1 SV=1	100	1	2	1	1	46	5.377	13	10.1104	1
TRUE	IsMasterProtein	P0A7Q6	RL36_ECOLI 50S ribosomal protein L36 OS=Escherichia coli (strain K12) GN=rpmJ PE=1 SV=1	100	1	2	1	1	38	4.361	10.68	36.9697	1

## Sheet: 051616  PSMs
Checked	Confidence	Identifying Node	PSM Ambiguity	Annotated Sequence	Modifications	# Protein Groups	# Proteins	Master Protein Accessions	Protein Accessions	# Missed Cleavages	Charge	DeltaScore	DeltaCn	Rank	Search Engine Rank	m/z [Da]	MH+ [Da]	DeltaM [ppm]	Deltam/z [Da]	Activation Type	MS Order	Isolation Interference [%]	Ion Inject Time [ms]	RT [min]	First Scan	Spectrum File	Ions Matched	#NAME?	#NAME?	Corrected Delta Mass (Da)	Corrected Delta Mass (ppm)	Fragment Map
TRUE	High	ProSightPD Absolute Mass Search (A3)	Unambiguous	AAKIRRDDEVIVLTGKDKGKRGKVKNVLSSGKVIVEGINLVKKHQKPVPALNQPGGIVEKEAAIQVSNVAIFNAATGKADRVGFRFEDGKKVRFFKSNSETIK		1	1	P60624	P60624	0	9	1	0	1	1	1243.04	11179.3	1.95316	0.00242611	HCD	MS3	14.4183	0.0439073	49.6263	1816	051616_SAU_Rib_Red_Alk_IIPT_Park_Parking.raw	86/204	125.5	121.273	0.0220853	1.97574	<?xml version=1.0" encoding="utf-8"?>;<pcsDataSet xmlns:xsd="http://www.w3.org/2001/XMLSchema" xmlns:xsi="http://www.w3.org/2001/XMLSchema-instance" version="1" xmlns="http://www.topdownproteomics.org/ms/pcsml">; <metadata>; <contact />; <instrument>; <manufacturer>None</manufacturer>; <model>None</model>; <precursorTolerance value="0" type="Da" />; <fragmentTolerance value="10" type="ppm" />; <c…
TRUE	High	ProSightPD Absolute Mass Search (A3)	Unambiguous	MFTINAEVRKEQGKGASRRLRAANKFPAIIYGGKEAPLAIELDHDKVMNMQAKAEFYSEVLTIVVDGKEIKVKAQDVQRHPYKPKLQHIDFVRA		1	1	P68919	P68919	0	9	1	0	1	1	1188.42	10687.7	1.35624	0.00161057	HCD	MS3	14.2886	0.0337668	52.2636	1942	051616_SAU_Rib_Red_Alk_IIPT_Park_Parking.raw	68/186	110.632	106.405	0.0146953	1.3751	<?xml version=1.0" encoding="utf-8"?>;<pcsDataSet xmlns:xsd="http://www.w3.org/2001/XMLSchema" xmlns:xsi="http://www.w3.org/2001/XMLSchema-instance" version="1" xmlns="http://www.topdownproteomics.org/ms/pcsml">; <metadata>; <contact />; <instrument>; <manufacturer>None</manufacturer>; <model>None</model>; <precursorTolerance value="0" type="Da" />; <fragmentTolerance value="10" type="ppm" />; <c…
TRUE	High	ProSightPD Absolute Mass Search (A3)	Unambiguous	METIAKHRHARSSAQKVRLVADLIRGKKVSQALDILTYTNKKAAVLVKKVLESAIANAEHNDGADIDDLKVTKIFVDEGPSMKRIMPRAKGRADRILKRTSHITVVVSDR		1	1	P61175	P61175	0	10	1	0	1	1	1222.89	12219.8	1.46474	0.00178988	HCD	MS3	18.6847	0.0387734	57.992	2218	051616_SAU_Rib_Red_Alk_IIPT_Park_Parking.raw	75/218	100.5	96.2739	0.0181253	1.4834	<?xml version=1.0" encoding="utf-8"?>;<pcsDataSet xmlns:xsd="http://www.w3.org/2001/XMLSchema" xmlns:xsi="http://www.w3.org/2001/XMLSchema-instance" version="1" xmlns="http://www.topdownproteomics.org/ms/pcsml">; <metadata>; <contact />; <instrument>; <manufacturer>None</manufacturer>; <model>None</model>; <precursorTolerance value="0" type="Da" />; <fragmentTolerance value="10" type="ppm" />; <c…
TRUE	High	ProSightPD Absolute Mass Search (A3)	Unambiguous	MIREERLLKVLRAPHVSEKASTAMEKSNTIVLKVAKDATKAEIKAAVQKLFEVEVEVVNTLVVKGKVKRHGQRIGRRSDWKKAYVTLKEGQNLDFVGGAE		1	1	P0ADZ0	P0ADZ0	0	9	1	0	1	1	1244.59	11193.3	2.13446	0.00265461	HCD	MS3	16.5641	0.0366612	58.4838	2242	051616_SAU_Rib_Red_Alk_IIPT_Park_Parking.raw	68/198	92.0863	87.8599	0.0241153	2.15465	<?xml version=1.0" encoding="utf-8"?>;<pcsDataSet xmlns:xsd="http://www.w3.org/2001/XMLSchema" xmlns:xsi="http://www.w3.org/2001/XMLSchema-instance" version="1" xmlns="http://www.topdownproteomics.org/ms/pcsml">; <metadata>; <contact />; <instrument>; <manufacturer>None</manufacturer>; <model>None</model>; <precursorTolerance value="0" type="Da" />; <fragmentTolerance value="10" type="ppm" />; <c…
TRUE	High	ProSightPD Absolute Mass Search (A3)	Unambiguous	AAKIRRDDEVIVLTGKDKGKRGKVKNVLSSGKVIVEGINLVKKHQKPVPALNQPGGIVEKEAAIQVSNVAIFNAATGKADRVGFRFEDGKKVRFFKSNSETIK		1	1	P60624	P60624	0	8	1	0	1	1	1398.29	11179.3	1.48802	0.00207937	HCD	MS3	72.7515	0.0407424	49.9967	1834	051616_SAU_Rib_Red_Alk_IIPT_Park_Parking.raw	66/204	91.9561	87.7297	0.0168853	1.51055	<?xml version=1.0" encoding="utf-8"?>;<pcsDataSet xmlns:xsd="http://www.w3.org/2001/XMLSchema" xmlns:xsi="http://www.w3.org/2001/XMLSchema-instance" version="1" xmlns="http://www.topdownproteomics.org/ms/pcsml">; <metadata>; <contact />; <instrument>; <manufacturer>None</manufacturer>; <model>None</model>; <precursorTolerance value="0" type="Da" />; <fragmentTolerance value="10" type="ppm" />; <c…
TRUE	High	ProSightPD Absolute Mass Search (A3)	Unambiguous	MKAKELREKSVEELNTELLNLLREQFNLRMQAASGQLQQSHLLKQVRRDVARVKTLLNEKAGA		1	1	P0A7M6	P0A7M6	0	6	1	0	1	1	1212.51	7270.01	2.19454	0.00265904	HCD	MS3	4.80627	0.048896	61.7475	2398	051616_SAU_Rib_Red_Alk_IIPT_Park_Parking.raw	55/124	81.9013	77.6749	0.0160553	2.20874	<?xml version=1.0" encoding="utf-8"?>;<pcsDataSet xmlns:xsd="http://www.w3.org/2001/XMLSchema" xmlns:xsi="http://www.w3.org/2001/XMLSchema-instance" version="1" xmlns="http://www.topdownproteomics.org/ms/pcsml">; <metadata>; <contact />; <instrument>; <manufacturer>None</manufacturer>; <model>None</model>; <precursorTolerance value="0" type="Da" />; <fragmentTolerance value="10" type="ppm" />; <c…
TRUE	High	ProSightPD Absolute Mass Search (A3)	Unambiguous	PRSLKKGPFIDLHLLKKVEKAVESGDKKPLRTWSRRSTIFPNMIGLTIAVHNGRQHVPVFVTDEMVGHKLGEFAPTRTYRGHAADKKAKKK		1	1	P0A7U3	P0A7U3	0	8	1	0	1	1	1287.59	10293.7	2.14146	0.00275544	HCD	MS3	13.6809	0.0631654	51.1508	1888	051616_SAU_Rib_Red_Alk_IIPT_Park_Parking.raw	83/180	75.6944	71.468	0.0222453	2.16128	<?xml version=1.0" encoding="utf-8"?>;<pcsDataSet xmlns:xsd="http://www.w3.org/2001/XMLSchema" xmlns:xsi="http://www.w3.org/2001/XMLSchema-instance" version="1" xmlns="http://www.topdownproteomics.org/ms/pcsml">; <metadata>; <contact />; <instrument>; <manufacturer>None</manufacturer>; <model>None</model>; <precursorTolerance value="0" type="Da" />; <fragmentTolerance value="10" type="ppm" />; <c…
TRUE	High	ProSightPD Absolute Mass Search (A3)	Unambiguous	sITKDQIIEAVAAMSVMDVVELISAMEEKFGVSAAAAVAVAAGPVEAAEEKTEFDVILKAAGANKVAVIKAVRGATGLGLKEAKDLVESAPAALKEGVSKDDAEALKKALEEAGAEVEVK	N-Term(alpha-amino acetylated residue)	1	1	P0A7K2	P0A7K2	0	10	1	0	1	1	1228.45	12275.4	6225.91	7.5953	HCD	MS3	88.9339	0.384401	94.8875	3994	051616_SAU_Rib_Red_Alk_IIPT_Park_Parking.raw	45/238	72.6838	68.4574	75.9533	6226.45	<?xml version=1.0" encoding="utf-8"?>;<pcsDataSet xmlns:xsd="http://www.w3.org/2001/XMLSchema" xmlns:xsi="http://www.w3.org/2001/XMLSchema-instance" version="1" xmlns="http://www.topdownproteomics.org/ms/pcsml">; <metadata>; <contact />; <instrument>; <manufacturer>None</manufacturer>; <model>None</model>; <precursorTolerance value="0" type="Da" />; <fragmentTolerance value="10" type="ppm" />; <c…
TRUE	High	ProSightPD Absolute Mass Search (A3)	Unambiguous	sITKDQIIEAVAAMSVMDVVELISAMEEKFGVSAAAAVAVAAGPVEAAEEKTEFDVILKAAGANKVAVIKAVRGATGLGLKEAKDLVESAPAALKEGVSKDDAEALKKALEEAGAEVEVK	N-Term(alpha-amino acetylated residue)	1	1	P0A7K2	P0A7K2	0	10	1	0	1	1	1227.05	12261.4	5076.03	6.1925	HCD	MS3	88.9339	0.384401	94.8875	3994	051616_SAU_Rib_Red_Alk_IIPT_Park_Parking.raw	45/238	72.6838	68.4574	61.9253	5076.48	<?xml version=1.0" encoding="utf-8"?>;<pcsDataSet xmlns:xsd="http://www.w3.org/2001/XMLSchema" xmlns:xsi="http://www.w3.org/2001/XMLSchema-instance" version="1" xmlns="http://www.topdownproteomics.org/ms/pcsml">; <metadata>; <contact />; <instrument>; <manufacturer>None</manufacturer>; <model>None</model>; <precursorTolerance value="0" type="Da" />; <fragmentTolerance value="10" type="ppm" />; <c…
TRUE	High	ProSightPD Absolute Mass Search (A3)	Unambiguous	SRVAKAPVVVPAGVDVKINGQVITIKGKNGELTRTLNDAVEVKHADNTLTFGPRDGYADGWAQAGTARALLNSMVIGVTEGFTKKLQLVGVGYRAAVKGNVINLSLGFSHPVDHQLPAGITAEcPTQTEIVLKGADKQVIGQVAADLRAYRRPEPYKGKGVRYADEVVRTKEAKKK	C124(Carbamidomethyl)	1	1	P0AG55	P0AG55	0	15	1	0	1	1	1255.55	18819.2	0.0613676	7.69924e-05	HCD	MS3	76.2163	0.0547887	64.8397	2548	051616_SAU_Rib_Red_Alk_IIPT_Park_Parking.raw	41/350	68.4101	64.1837	0.00154131	0.0819055	<?xml version=1.0" encoding="utf-8"?>;<pcsDataSet xmlns:xsd="http://www.w3.org/2001/XMLSchema" xmlns:xsi="http://www.w3.org/2001/XMLSchema-instance" version="1" xmlns="http://www.topdownproteomics.org/ms/pcsml">; <metadata>; <contact />; <instrument>; <manufacturer>None</manufacturer>; <model>None</model>; <precursorTolerance value="0" type="Da" />; <fragmentTolerance value="10" type="ppm" />; <c…
TRUE	High	ProSightPD Absolute Mass Search (A3)	Unambiguous	SITKDQIIEAVAAMSVMDVVELISAMEEKFGVSAAAAVAVAAGPVEAAEEKTEFDVILKAAGANKVAVIKAVRGATGLGLKEAKDLVESAPAALKEGVSKDDAEALKKALEEAGAEVEVK		1	1	P0A7K2	P0A7K2	0	10	1	0	1	1	1216.66	12157.5	3.64625	0.00443292	HCD	MS3	26.7674	0.125941	92.0566	3856	051616_SAU_Rib_Red_Alk_IIPT_Park_Parking.raw	38/238	64.5736	60.3472	0.0446653	3.6742	<?xml version=1.0" encoding="utf-8"?>;<pcsDataSet xmlns:xsd="http://www.w3.org/2001/XMLSchema" xmlns:xsi="http://www.w3.org/2001/XMLSchema-instance" version="1" xmlns="http://www.topdownproteomics.org/ms/pcsml">; <metadata>; <contact />; <instrument>; <manufacturer>None</manufacturer>; <model>None</model>; <precursorTolerance value="0" type="Da" />; <fragmentTolerance value="10" type="ppm" />; <c…
TRUE	High	ProSightPD Absolute Mass Search (A9)	Selected	MKKDIHPKYEEITAScScGNVMKIRSTVGHDLNLDVcSKcHPFFTGKQRDVATGGRVDRFNKRFNIPGSK	C16(Carbamidomethyl); C18(Carbamidomethyl); C37(Carbamidomethyl); C40(Carbamidomethyl)	1	1	P0A7M9	P0A7M9	0	6	1	0	1	1	1350.01	8095.05	4.59509	0.00619954	HCD	MS3	3.05462	0.0539939	47.645	1720	051616_SAU_Rib_Red_Alk_IIPT_Park_Parking.raw	71/138	63.8737	59.6473	0.0372893	4.60703	<?xml version=1.0" encoding="utf-8"?>;<pcsDataSet xmlns:xsd="http://www.w3.org/2001/XMLSchema" xmlns:xsi="http://www.w3.org/2001/XMLSchema-instance" version="1" xmlns="http://www.topdownproteomics.org/ms/pcsml">; <metadata>; <contact />; <instrument>; <manufacturer>None</manufacturer>; <model>None</model>; <precursorTolerance value="0" type="Da" />; <fragmentTolerance value="10" type="ppm" />; <c…
TRUE	High	ProSightPD Absolute Mass Search (A3)	Unambiguous	AVQQNKPTRSKRGMRRSHDALTAVTSLSVDKTSGEKHLRHHITADGYYRGRKVIAK		1	1	P0A7N4	P0A7N4	0	6	1	0	1	1	1052.91	6312.4	0.743232	0.000781929	HCD	MS3	2.31697	0.129354	44.3962	1564	051616_SAU_Rib_Red_Alk_IIPT_Park_Parking.raw	38/110	63.838	59.6116	0.00477531	0.756618	<?xml version=1.0" encoding="utf-8"?>;<pcsDataSet xmlns:xsd="http://www.w3.org/2001/XMLSchema" xmlns:xsi="http://www.w3.org/2001/XMLSchema-instance" version="1" xmlns="http://www.topdownproteomics.org/ms/pcsml">; <metadata>; <contact />; <instrument>; <manufacturer>None</manufacturer>; <model>None</model>; <precursorTolerance value="0" type="Da" />; <fragmentTolerance value="10" type="ppm" />; <c…
TRUE	High	ProSightPD Absolute Mass Search (A3)	Unambiguous	MDKKSARIRRATRARRKLQELGATRLVVHRTPRHIYAQVIAPNGSEVLVAASTVEKAIAEQLKYTGNKDAAAAVGKAVAERALEKGIKDVSFDRSGFQYHGRVQALADAAREAGLQF		1	1	P0C018	P0C018	0	11	1	0	1	1	1161.18	12763	1.2811	0.00148642	HCD	MS3	21.1419	0.0298321	60.8813	2356	051616_SAU_Rib_Red_Alk_IIPT_Park_Parking.raw	48/232	61.393	57.1666	0.0166053	1.30116	<?xml version=1.0" encoding="utf-8"?>;<pcsDataSet xmlns:xsd="http://www.w3.org/2001/XMLSchema" xmlns:xsi="http://www.w3.org/2001/XMLSchema-instance" version="1" xmlns="http://www.topdownproteomics.org/ms/pcsml">; <metadata>; <contact />; <instrument>; <manufacturer>None</manufacturer>; <model>None</model>; <precursorTolerance value="0" type="Da" />; <fragmentTolerance value="10" type="ppm" />; <c…
TRUE	High	ProSightPD Absolute Mass Search (A3)	Unambiguous	MYAVFQSGGKQHRVSEGQTVRLEKLDIATGETVEFAEVLMIANGEEVKIGVPFVDGGVIKAEVVAHGRGEKVKIVKFRRRKHYRKQQGHRQWFTDVKITGISA		1	1	P0AG48	P0AG48	0	9	1	0	1	1	1285.14	11558.2	2.00459	0.00257438	HCD	MS3	17.4082	0.0491073	57.6237	2200	051616_SAU_Rib_Red_Alk_IIPT_Park_Parking.raw	42/204	61.0041	56.7777	0.0233953	2.02431	<?xml version=1.0" encoding="utf-8"?>;<pcsDataSet xmlns:xsd="http://www.w3.org/2001/XMLSchema" xmlns:xsi="http://www.w3.org/2001/XMLSchema-instance" version="1" xmlns="http://www.topdownproteomics.org/ms/pcsml">; <metadata>; <contact />; <instrument>; <manufacturer>None</manufacturer>; <model>None</model>; <precursorTolerance value="0" type="Da" />; <fragmentTolerance value="10" type="ppm" />; <c…
TRUE	High	ProSightPD Absolute Mass Search (A3)	Unambiguous	sITKDQIIEAVAAMSVMDVVELISAMEEKFGVSAAAAVAVAAGPVEAAEEKTEFDVILKAAGANKVAVIKAVRGATGLGLKEAKDLVESAPAALKEGVSKDDAEALKKALEEAGAEVEVK	N-Term(alpha-amino acetylated residue)	1	1	P0A7K2	P0A7K2	0	10	1	0	1	1	1220.86	12199.5	1.0217	0.00124642	HCD	MS3	74.0869	0.200026	96.1165	4054	051616_SAU_Rib_Red_Alk_IIPT_Park_Parking.raw	37/238	58.4094	54.183	0.0128003	1.04934	<?xml version=1.0" encoding="utf-8"?>;<pcsDataSet xmlns:xsd="http://www.w3.org/2001/XMLSchema" xmlns:xsi="http://www.w3.org/2001/XMLSchema-instance" version="1" xmlns="http://www.topdownproteomics.org/ms/pcsml">; <metadata>; <contact />; <instrument>; <manufacturer>None</manufacturer>; <model>None</model>; <precursorTolerance value="0" type="Da" />; <fragmentTolerance value="10" type="ppm" />; <c…
TRUE	High	ProSightPD Absolute Mass Search (A3)	Unambiguous	sITKDQIIEAVAAMSVMDVVELISAMEEKFGVSAAAAVAVAAGPVEAAEEKTEFDVILKAAGANKVAVIKAVRGATGLGLKEAKDLVESAPAALKEGVSKDDAEALKKALEEAGAEVEVK	N-Term(alpha-amino acetylated residue)	1	1	P0A7K2	P0A7K2	0	10	1	0	1	1	1222.26	12213.5	1151.21	1.40442	HCD	MS3	74.0869	0.200026	96.1165	4054	051616_SAU_Rib_Red_Alk_IIPT_Park_Parking.raw	37/238	58.4094	54.183	14.0445	1151.33	<?xml version=1.0" encoding="utf-8"?>;<pcsDataSet xmlns:xsd="http://www.w3.org/2001/XMLSchema" xmlns:xsi="http://www.w3.org/2001/XMLSchema-instance" version="1" xmlns="http://www.topdownproteomics.org/ms/pcsml">; <metadata>; <contact />; <instrument>; <manufacturer>None</manufacturer>; <model>None</model>; <precursorTolerance value="0" type="Da" />; <fragmentTolerance value="10" type="ppm" />; <c…
TRUE	High	ProSightPD Absolute Mass Search (A3)	Unambiguous	SITKDQIIEAVAAMSVMDVVELISAMEEKFGVSAAAAVAVAAGPVEAAEEKTEFDVILKAAGANKVAVIKAVRGATGLGLKEAKDLVESAPAALKEGVSKDDAEALKKALEEAGAEVEVK		1	1	P0A7K2	P0A7K2	0	1	1	0	1	1	12233.5	12233.5	6250.53	75.9907	HCD	MS3	96.9775	0.117106	89.914	3754	051616_SAU_Rib_Red_Alk_IIPT_Park_Parking.raw	32/238	57.1984	52.972	75.9911	6251.08	<?xml version=1.0" encoding="utf-8"?>;<pcsDataSet xmlns:xsd="http://www.w3.org/2001/XMLSchema" xmlns:xsi="http://www.w3.org/2001/XMLSchema-instance" version="1" xmlns="http://www.topdownproteomics.org/ms/pcsml">; <metadata>; <contact />; <instrument>; <manufacturer>None</manufacturer>; <model>None</model>; <precursorTolerance value="0" type="Da" />; <fragmentTolerance value="10" type="ppm" />; <c…
TRUE	High	ProSightPD Absolute Mass Search (A3)	Unambiguous	SITKDQIIEAVAAMSVMDVVELISAMEEKFGVSAAAAVAVAAGPVEAAEEKTEFDVILKAAGANKVAVIKAVRGATGLGLKEAKDLVESAPAALKEGVSKDDAEALKKALEEAGAEVEVK		1	1	P0A7K2	P0A7K2	0	1	1	0	1	1	12219.4	12219.4	5094.18	61.9323	HCD	MS3	96.9775	0.117106	89.914	3754	051616_SAU_Rib_Red_Alk_IIPT_Park_Parking.raw	32/238	57.1984	52.972	61.9327	5094.62	<?xml version=1.0" encoding="utf-8"?>;<pcsDataSet xmlns:xsd="http://www.w3.org/2001/XMLSchema" xmlns:xsi="http://www.w3.org/2001/XMLSchema-instance" version="1" xmlns="http://www.topdownproteomics.org/ms/pcsml">; <metadata>; <contact />; <instrument>; <manufacturer>None</manufacturer>; <model>None</model>; <precursorTolerance value="0" type="Da" />; <fragmentTolerance value="10" type="ppm" />; <c…
TRUE	High	ProSightPD Absolute Mass Search (A3)	Unambiguous	AKTIKITQTRSAIGRLPKHKATLLGLGLRRIGHTVEREDTPAIRGMINAVSFMVKVEE		1	1	P0AG51	P0AG51	0	5	1	0	1	1	1282.33	6407.61	-0.136168	-0.000174503	HCD	MS3	5.01696	0.0411291	53.499	2002	051616_SAU_Rib_Red_Alk_IIPT_Park_Parking.raw	33/114	56.0693	51.8429	-0.00075469	-0.117799	<?xml version=1.0" encoding="utf-8"?>;<pcsDataSet xmlns:xsd="http://www.w3.org/2001/XMLSchema" xmlns:xsi="http://www.w3.org/2001/XMLSchema-instance" version="1" xmlns="http://www.topdownproteomics.org/ms/pcsml">; <metadata>; <contact />; <instrument>; <manufacturer>None</manufacturer>; <model>None</model>; <precursorTolerance value="0" type="Da" />; <fragmentTolerance value="10" type="ppm" />; <c…
TRUE	High	ProSightPD Absolute Mass Search (A3)	Unambiguous	SLSTEATAKIVSEFGRDANDTGSTEVQVALLTAQINHLQGHFAEHKKDHHSRRGLLRMVSQRRKLLDYLKRKDVARYTQLIERLGLRR		1	1	P0ADZ4	P0ADZ4	0	8	1	0	1	1	1267.44	10132.5	0.977376	0.0012379	HCD	MS3	9.98794	0.0437096	52.8793	1972	051616_SAU_Rib_Red_Alk_IIPT_Park_Parking.raw	53/174	54.4866	50.2602	0.0100553	0.992483	<?xml version=1.0" encoding="utf-8"?>;<pcsDataSet xmlns:xsd="http://www.w3.org/2001/XMLSchema" xmlns:xsi="http://www.w3.org/2001/XMLSchema-instance" version="1" xmlns="http://www.topdownproteomics.org/ms/pcsml">; <metadata>; <contact />; <instrument>; <manufacturer>None</manufacturer>; <model>None</model>; <precursorTolerance value="0" type="Da" />; <fragmentTolerance value="10" type="ppm" />; <c…
TRUE	High	ProSightPD Absolute Mass Search (A3)	Unambiguous	ALNLQDKQAIVAEVSEVAKGALSAVVADSRGVTVDKMTELRKAGREAGVYMRVVRNTLLRRAVEGTPFEcLKDAFVGPTLIAYSMEHPGAAARLFKEFAKANAKFEVKAAAFEGELIPASQIDRLATLPTYEEAIARLMATMKEASAGKLVRTLAAVRDAKEAA	C70(Carbamidomethyl)	1	1	P0A7J3	P0A7J3	0	14	1	0	1	1	1260.04	17627.4	3.40497	0.00428719	HCD	MS3	22.6264	0.0495376	81.9607	3370	051616_SAU_Rib_Red_Alk_IIPT_Park_Parking.raw	46/326	53.7677	49.5412	0.0603913	3.42619	<?xml version=1.0" encoding="utf-8"?>;<pcsDataSet xmlns:xsd="http://www.w3.org/2001/XMLSchema" xmlns:xsi="http://www.w3.org/2001/XMLSchema-instance" version="1" xmlns="http://www.topdownproteomics.org/ms/pcsml">; <metadata>; <contact />; <instrument>; <manufacturer>None</manufacturer>; <model>None</model>; <precursorTolerance value="0" type="Da" />; <fragmentTolerance value="10" type="ppm" />; <c…
TRUE	High	ProSightPD Absolute Mass Search (A3)	Unambiguous	sITKDQIIEAVAAMSVMDVVELISAMEEKFGVSAAAAVAVAAGPVEAAEEKTEFDVILKAAGANKVAVIKAVRGATGLGLKEAKDLVESAPAALKEGVSKDDAEALKKALEEAGAEVEVK	N-Term(alpha-amino acetylated residue)	1	1	P0A7K2	P0A7K2	0	9	1	0	1	1	1357.96	12213.5	1151.46	1.56081	HCD	MS3	23.4045	0.221389	95.0108	4000	051616_SAU_Rib_Red_Alk_IIPT_Park_Parking.raw	29/238	52.9922	48.7658	14.0476	1151.59	<?xml version=1.0" encoding="utf-8"?>;<pcsDataSet xmlns:xsd="http://www.w3.org/2001/XMLSchema" xmlns:xsi="http://www.w3.org/2001/XMLSchema-instance" version="1" xmlns="http://www.topdownproteomics.org/ms/pcsml">; <metadata>; <contact />; <instrument>; <manufacturer>None</manufacturer>; <model>None</model>; <precursorTolerance value="0" type="Da" />; <fragmentTolerance value="10" type="ppm" />; <c…
TRUE	High	ProSightPD Absolute Mass Search (A3)	Unambiguous	sITKDQIIEAVAAMSVMDVVELISAMEEKFGVSAAAAVAVAAGPVEAAEEKTEFDVILKAAGANKVAVIKAVRGATGLGLKEAKDLVESAPAALKEGVSKDDAEALKKALEEAGAEVEVK	N-Term(alpha-amino acetylated residue)	1	1	P0A7K2	P0A7K2	0	9	1	0	1	1	1356.39	12199.5	0.521677	0.000707133	HCD	MS3	23.4045	0.221389	95.0108	4000	051616_SAU_Rib_Red_Alk_IIPT_Park_Parking.raw	29/238	52.9922	48.7658	0.00670031	0.549274	<?xml version=1.0" encoding="utf-8"?>;<pcsDataSet xmlns:xsd="http://www.w3.org/2001/XMLSchema" xmlns:xsi="http://www.w3.org/2001/XMLSchema-instance" version="1" xmlns="http://www.topdownproteomics.org/ms/pcsml">; <metadata>; <contact />; <instrument>; <manufacturer>None</manufacturer>; <model>None</model>; <precursorTolerance value="0" type="Da" />; <fragmentTolerance value="10" type="ppm" />; <c…
TRUE	High	ProSightPD Absolute Mass Search (A3)	Unambiguous	SITKDQIIEAVAAMSVMDVVELISAMEEKFGVSAAAAVAVAAGPVEAAEEKTEFDVILKAAGANKVAVIKAVRGATGLGLKEAKDLVESAPAALKEGVSKDDAEALKKALEEAGAEVEVK		1	1	P0A7K2	P0A7K2	0	1	1	0	1	1	12171.5	12171.5	1154.61	14.0371	HCD	MS3	94.4334	0.158605	92.6713	3886	051616_SAU_Rib_Red_Alk_IIPT_Park_Parking.raw	36/238	52.8178	48.5914	14.0375	1154.73	<?xml version=1.0" encoding="utf-8"?>;<pcsDataSet xmlns:xsd="http://www.w3.org/2001/XMLSchema" xmlns:xsi="http://www.w3.org/2001/XMLSchema-instance" version="1" xmlns="http://www.topdownproteomics.org/ms/pcsml">; <metadata>; <contact />; <instrument>; <manufacturer>None</manufacturer>; <model>None</model>; <precursorTolerance value="0" type="Da" />; <fragmentTolerance value="10" type="ppm" />; <c…
TRUE	High	ProSightPD Absolute Mass Search (A3)	Unambiguous	SITKDQIIEAVAAMSVMDVVELISAMEEKFGVSAAAAVAVAAGPVEAAEEKTEFDVILKAAGANKVAVIKAVRGATGLGLKEAKDLVESAPAALKEGVSKDDAEALKKALEEAGAEVEVK		1	1	P0A7K2	P0A7K2	0	1	1	0	1	1	12157.5	12157.5	-1.19028	-0.0144708	HCD	MS3	94.4334	0.158605	92.6713	3886	051616_SAU_Rib_Red_Alk_IIPT_Park_Parking.raw	36/238	52.8178	48.5914	-0.0141347	-1.16273	<?xml version=1.0" encoding="utf-8"?>;<pcsDataSet xmlns:xsd="http://www.w3.org/2001/XMLSchema" xmlns:xsi="http://www.w3.org/2001/XMLSchema-instance" version="1" xmlns="http://www.topdownproteomics.org/ms/pcsml">; <metadata>; <contact />; <instrument>; <manufacturer>None</manufacturer>; <model>None</model>; <precursorTolerance value="0" type="Da" />; <fragmentTolerance value="10" type="ppm" />; <c…
TRUE	High	ProSightPD Absolute Mass Search (A3)	Unambiguous	SITKDQIIEAVAAMSVMDVVELISAMEEKFGVSAAAAVAVAAGPVEAAEEKTEFDVILKAAGANKVAVIKAVRGATGLGLKEAKDLVESAPAALKEGVSKDDAEALKKALEEAGAEVEVK		1	1	P0A7K2	P0A7K2	0	9	1	0	1	1	1351.73	12157.5	-0.071627	-9.6756e-05	HCD	MS3	56.3743	0.203505	93.7776	3940	051616_SAU_Rib_Red_Alk_IIPT_Park_Parking.raw	22/238	52.8126	48.5862	-0.00053469	-0.043984	<?xml version=1.0" encoding="utf-8"?>;<pcsDataSet xmlns:xsd="http://www.w3.org/2001/XMLSchema" xmlns:xsi="http://www.w3.org/2001/XMLSchema-instance" version="1" xmlns="http://www.topdownproteomics.org/ms/pcsml">; <metadata>; <contact />; <instrument>; <manufacturer>None</manufacturer>; <model>None</model>; <precursorTolerance value="0" type="Da" />; <fragmentTolerance value="10" type="ppm" />; <c…
TRUE	High	ProSightPD Absolute Mass Search (A3)	Unambiguous	SITKDQIIEAVAAMSVMDVVELISAMEEKFGVSAAAAVAVAAGPVEAAEEKTEFDVILKAAGANKVAVIKAVRGATGLGLKEAKDLVESAPAALKEGVSKDDAEALKKALEEAGAEVEVK		1	1	P0A7K2	P0A7K2	0	9	1	0	1	1	1353.29	12171.5	1155.85	1.56136	HCD	MS3	56.3743	0.203505	93.7776	3940	051616_SAU_Rib_Red_Alk_IIPT_Park_Parking.raw	22/238	52.8126	48.5862	14.0526	1155.97	<?xml version=1.0" encoding="utf-8"?>;<pcsDataSet xmlns:xsd="http://www.w3.org/2001/XMLSchema" xmlns:xsi="http://www.w3.org/2001/XMLSchema-instance" version="1" xmlns="http://www.topdownproteomics.org/ms/pcsml">; <metadata>; <contact />; <instrument>; <manufacturer>None</manufacturer>; <model>None</model>; <precursorTolerance value="0" type="Da" />; <fragmentTolerance value="10" type="ppm" />; <c…
TRUE	High	ProSightPD Absolute Mass Search (A3)	Unambiguous	AHKKAGGSTRNGRDSEAKRLGVKRFGGESVLAGSIIVRQRGTKFHAGANVGcGRDHTLFAKADGKVKFEVKGPKNRKFISIEAE	C52(Carbamidomethyl)	1	1	P0A7L8	P0A7L8	0	7	1	0	1	1	1293.13	9045.89	1.78258	0.00230357	HCD	MS3	6.30597	0.0698286	46.6616	1672	051616_SAU_Rib_Red_Alk_IIPT_Park_Parking.raw	46/166	52.4921	48.2657	0.0163213	1.80448	<?xml version=1.0" encoding="utf-8"?>;<pcsDataSet xmlns:xsd="http://www.w3.org/2001/XMLSchema" xmlns:xsi="http://www.w3.org/2001/XMLSchema-instance" version="1" xmlns="http://www.topdownproteomics.org/ms/pcsml">; <metadata>; <contact />; <instrument>; <manufacturer>None</manufacturer>; <model>None</model>; <precursorTolerance value="0" type="Da" />; <fragmentTolerance value="10" type="ppm" />; <c…
TRUE	High	ProSightPD Absolute Mass Search (A3)	Unambiguous	SMQDPIADMLTRIRNGQAANKAAVTMPSSKLKVAIANVLKEEGFIEDFKVEGDTKPELELTLKYFQGKAVVESIQRVSRPGLRIYKRKDELPKVMAGLGIAVVSTSKGVMTDRAARQAGLGGEIIcYVA	C126(Carbamidomethyl)	1	1	P0A7W7	P0A7W7	0	12	1	0	1	1	1171.3	14044.5	1.36476	0.00159728	HCD	MS3	66.6093	0.0325402	65.0868	2560	051616_SAU_Rib_Red_Alk_IIPT_Park_Parking.raw	39/256	51.4101	47.1837	0.0194213	1.38294	<?xml version=1.0" encoding="utf-8"?>;<pcsDataSet xmlns:xsd="http://www.w3.org/2001/XMLSchema" xmlns:xsi="http://www.w3.org/2001/XMLSchema-instance" version="1" xmlns="http://www.topdownproteomics.org/ms/pcsml">; <metadata>; <contact />; <instrument>; <manufacturer>None</manufacturer>; <model>None</model>; <precursorTolerance value="0" type="Da" />; <fragmentTolerance value="10" type="ppm" />; <c…
TRUE	High	ProSightPD Absolute Mass Search (A3)	Unambiguous	ALNLQDKQAIVAEVSEVAKGALSAVVADSRGVTVDKMTELRKAGREAGVYMRVVRNTLLRRAVEGTPFEcLKDAFVGPTLIAYSMEHPGAAARLFKEFAKANAKFEVKAAAFEGELIPASQIDRLATLPTYEEAIARLMATMKEASAGKLVRTLAAVRDAKEAA	C70(Carbamidomethyl)	1	1	P0A7J3	P0A7J3	0	15	1	0	1	1	1176.1	17627.4	0.959907	0.00112804	HCD	MS3	52.6226	0.0623154	81.8368	3364	051616_SAU_Rib_Red_Alk_IIPT_Park_Parking.raw	51/326	51.168	46.9416	0.0172913	0.980991	<?xml version=1.0" encoding="utf-8"?>;<pcsDataSet xmlns:xsd="http://www.w3.org/2001/XMLSchema" xmlns:xsi="http://www.w3.org/2001/XMLSchema-instance" version="1" xmlns="http://www.topdownproteomics.org/ms/pcsml">; <metadata>; <contact />; <instrument>; <manufacturer>None</manufacturer>; <model>None</model>; <precursorTolerance value="0" type="Da" />; <fragmentTolerance value="10" type="ppm" />; <c…
TRUE	High	ProSightPD Absolute Mass Search (A3)	Unambiguous	TMNITSKQMEITPAIRQHVADRLAKLEKWQTHLINPHIILSKEPQGFVADATINTPNGVLVASGKHEDMYTAINELINKLERQLNKLQHKGEARRAATSVKDANFVEEVEEE		1	1	P0AD49	P0AD49	0	10	1	0	1	1	1265.57	12646.6	1.8195	0.00230105	HCD	MS3	22.4111	0.0313522	61.2532	2374	051616_SAU_Rib_Red_Alk_IIPT_Park_Parking.raw	27/222	50.498	46.2716	0.0232053	1.83505	<?xml version=1.0" encoding="utf-8"?>;<pcsDataSet xmlns:xsd="http://www.w3.org/2001/XMLSchema" xmlns:xsi="http://www.w3.org/2001/XMLSchema-instance" version="1" xmlns="http://www.topdownproteomics.org/ms/pcsml">; <metadata>; <contact />; <instrument>; <manufacturer>None</manufacturer>; <model>None</model>; <precursorTolerance value="0" type="Da" />; <fragmentTolerance value="10" type="ppm" />; <c…
TRUE	High	ProSightPD Absolute Mass Search (A3)	Unambiguous	SITKDQIIEAVAAMSVMDVVELISAMEEKFGVSAAAAVAVAAGPVEAAEEKTEFDVILKAAGANKVAVIKAVRGATGLGLKEAKDLVESAPAALKEGVSKDDAEALKKALEEAGAEVEVK		1	1	P0A7K2	P0A7K2	0	1	1	0	1	1	12199.5	12199.5	3453.77	41.9891	HCD	MS3	97.1654	0.118416	89.667	3742	051616_SAU_Rib_Red_Alk_IIPT_Park_Parking.raw	27/238	48.3757	44.1493	41.9895	3454.08	<?xml version=1.0" encoding="utf-8"?>;<pcsDataSet xmlns:xsd="http://www.w3.org/2001/XMLSchema" xmlns:xsi="http://www.w3.org/2001/XMLSchema-instance" version="1" xmlns="http://www.topdownproteomics.org/ms/pcsml">; <metadata>; <contact />; <instrument>; <manufacturer>None</manufacturer>; <model>None</model>; <precursorTolerance value="0" type="Da" />; <fragmentTolerance value="10" type="ppm" />; <c…
TRUE	High	ProSightPD Absolute Mass Search (A3)	Unambiguous	sITKDQIIEAVAAMSVMDVVELISAMEEKFGVSAAAAVAVAAGPVEAAEEKTEFDVILKAAGANKVAVIKAVRGATGLGLKEAKDLVESAPAALKEGVSKDDAEALKKALEEAGAEVEVK	N-Term(alpha-amino acetylated residue)	1	1	P0A7K2	P0A7K2	0	1	1	0	1	1	12171.5	12171.5	-2294.4	-27.9905	HCD	MS3	97.1654	0.118416	89.667	3742	051616_SAU_Rib_Red_Alk_IIPT_Park_Parking.raw	27/238	48.3757	44.1493	-27.9902	-2294.56	<?xml version=1.0" encoding="utf-8"?>;<pcsDataSet xmlns:xsd="http://www.w3.org/2001/XMLSchema" xmlns:xsi="http://www.w3.org/2001/XMLSchema-instance" version="1" xmlns="http://www.topdownproteomics.org/ms/pcsml">; <metadata>; <contact />; <instrument>; <manufacturer>None</manufacturer>; <model>None</model>; <precursorTolerance value="0" type="Da" />; <fragmentTolerance value="10" type="ppm" />; <c…
TRUE	High	ProSightPD Absolute Mass Search (A3)	Unambiguous	sITKDQIIEAVAAMSVMDVVELISAMEEKFGVSAAAAVAVAAGPVEAAEEKTEFDVILKAAGANKVAVIKAVRGATGLGLKEAKDLVESAPAALKEGVSKDDAEALKKALEEAGAEVEVK	N-Term(alpha-amino acetylated residue)	1	1	P0A7K2	P0A7K2	0	1	1	0	1	2	12199.5	12199.5	-1.75711	-0.0214358	HCD	MS3	97.1654	0.118416	89.667	3742	051616_SAU_Rib_Red_Alk_IIPT_Park_Parking.raw	27/238	48.3757	44.1493	-0.0210997	-1.7297	<?xml version=1.0" encoding="utf-8"?>;<pcsDataSet xmlns:xsd="http://www.w3.org/2001/XMLSchema" xmlns:xsi="http://www.w3.org/2001/XMLSchema-instance" version="1" xmlns="http://www.topdownproteomics.org/ms/pcsml">; <metadata>; <contact />; <instrument>; <manufacturer>None</manufacturer>; <model>None</model>; <precursorTolerance value="0" type="Da" />; <fragmentTolerance value="10" type="ppm" />; <c…
TRUE	High	ProSightPD Absolute Mass Search (A3)	Unambiguous	SITKDQIIEAVAAMSVMDVVELISAMEEKFGVSAAAAVAVAAGPVEAAEEKTEFDVILKAAGANKVAVIKAVRGATGLGLKEAKDLVESAPAALKEGVSKDDAEALKKALEEAGAEVEVK		1	1	P0A7K2	P0A7K2	0	1	1	0	1	2	12171.5	12171.5	1153.2	14.02	HCD	MS3	97.1654	0.118416	89.667	3742	051616_SAU_Rib_Red_Alk_IIPT_Park_Parking.raw	27/238	48.3757	44.1493	14.0204	1153.33	<?xml version=1.0" encoding="utf-8"?>;<pcsDataSet xmlns:xsd="http://www.w3.org/2001/XMLSchema" xmlns:xsi="http://www.w3.org/2001/XMLSchema-instance" version="1" xmlns="http://www.topdownproteomics.org/ms/pcsml">; <metadata>; <contact />; <instrument>; <manufacturer>None</manufacturer>; <model>None</model>; <precursorTolerance value="0" type="Da" />; <fragmentTolerance value="10" type="ppm" />; <c…
TRUE	High	ProSightPD Absolute Mass Search (A3)	Unambiguous	PVIKVRENEPFDVALRRFKRScEKAGVLAEVRRREFYEKPTTERKRAKASAVKRHAKKLARENARRTRLY	C22(Carbamidomethyl)	1	1	P68679	P68679	0	7	1	0	1	1	1203.97	8421.74	2.92587	0.00352012	HCD	MS3	7.3749	0.274598	46.167	1648	051616_SAU_Rib_Red_Alk_IIPT_Park_Parking.raw	38/138	46.9553	42.7289	0.0247913	2.94409	<?xml version=1.0" encoding="utf-8"?>;<pcsDataSet xmlns:xsd="http://www.w3.org/2001/XMLSchema" xmlns:xsi="http://www.w3.org/2001/XMLSchema-instance" version="1" xmlns="http://www.topdownproteomics.org/ms/pcsml">; <metadata>; <contact />; <instrument>; <manufacturer>None</manufacturer>; <model>None</model>; <precursorTolerance value="0" type="Da" />; <fragmentTolerance value="10" type="ppm" />; <c…
TRUE	High	ProSightPD Absolute Mass Search (A3)	Unambiguous	ALNLQDKQAIVAEVSEVAKGALSAVVADSRGVTVDKMTELRKAGREAGVYMRVVRNTLLRRAVEGTPFEcLKDAFVGPTLIAYSMEHPGAAARLFKEFAKANAKFEVKAAAFEGELIPASQIDRLATLPTYEEAIARLMATMKEASAGKLVRTLAAVRDAKEAA	C70(Carbamidomethyl)	1	1	P0A7J3	P0A7J3	0	13	1	0	1	1	1356.89	17627.4	3.02488	0.00410159	HCD	MS3	78.3273	0.0594618	82.9488	3418	051616_SAU_Rib_Red_Alk_IIPT_Park_Parking.raw	26/326	46.547	42.3205	0.0536913	3.04608	<?xml version=1.0" encoding="utf-8"?>;<pcsDataSet xmlns:xsd="http://www.w3.org/2001/XMLSchema" xmlns:xsi="http://www.w3.org/2001/XMLSchema-instance" version="1" xmlns="http://www.topdownproteomics.org/ms/pcsml">; <metadata>; <contact />; <instrument>; <manufacturer>None</manufacturer>; <model>None</model>; <precursorTolerance value="0" type="Da" />; <fragmentTolerance value="10" type="ppm" />; <c…
TRUE	High	ProSightPD Absolute Mass Search (A3)	Unambiguous	MQLNITGNNVEITEALREFVTAKFAKLEQYFDRINQVYVVLKVEKVTHTSDATLHVNGGEIHASAEGQDMYAAIDGLIDKLARQLTKHKDKLKQH		1	1	P0AFX0	P0AFX0	0	9	1	0	1	1	1194.75	10744.7	3.6253	0.00432805	HCD	MS3	30.1595	0.0791424	73.2076	2950	051616_SAU_Rib_Red_Alk_IIPT_Park_Parking.raw	25/188	46.1484	41.9219	0.0391253	3.64173	<?xml version=1.0" encoding="utf-8"?>;<pcsDataSet xmlns:xsd="http://www.w3.org/2001/XMLSchema" xmlns:xsi="http://www.w3.org/2001/XMLSchema-instance" version="1" xmlns="http://www.topdownproteomics.org/ms/pcsml">; <metadata>; <contact />; <instrument>; <manufacturer>None</manufacturer>; <model>None</model>; <precursorTolerance value="0" type="Da" />; <fragmentTolerance value="10" type="ppm" />; <c…
TRUE	High	ProSightPD Absolute Mass Search (A3)	Unambiguous	ARIAGINIPDHKHAVIALTSIYGVGKTRSKAILAAAGIAEDVKISELSEGQIDTLRDEVAKFVVEGDLRREISMSIKRLMDLGcYRGLRHRRGLPVRGQRTKTNARTRKGPRKPIKK	C84(Carbamidomethyl)	1	1	P0A7S9	P0A7S9	0	11	1	0	1	1	1184.49	13019.3	78.9308	0.0934129	HCD	MS3	16.6551	0.0489584	61.5008	2386	051616_SAU_Rib_Red_Alk_IIPT_Park_Parking.raw	40/232	45.7245	41.4981	1.02779	78.9561	<?xml version=1.0" encoding="utf-8"?>;<pcsDataSet xmlns:xsd="http://www.w3.org/2001/XMLSchema" xmlns:xsi="http://www.w3.org/2001/XMLSchema-instance" version="1" xmlns="http://www.topdownproteomics.org/ms/pcsml">; <metadata>; <contact />; <instrument>; <manufacturer>None</manufacturer>; <model>None</model>; <precursorTolerance value="0" type="Da" />; <fragmentTolerance value="10" type="ppm" />; <c…
TRUE	High	ProSightPD Absolute Mass Search (A9)	Unambiguous	KKDIHPKYEEITAScScGNVMKIRSTVGHDLNLDVcSKcHPFFTGKQRDVATGGRVDRFNKRFNIPGSK	C15(Carbamidomethyl); C17(Carbamidomethyl); C36(Carbamidomethyl); C39(Carbamidomethyl)	1	1	P0A7M9	P0A7M9	0	7	1	0	1	2	1157.29	8095.01	16454.4	18.7203	HCD	MS3	65.0518	0.0532319	47.2772	1702	051616_SAU_Rib_Red_Alk_IIPT_Park_Parking.raw	37/136	45.662	41.4356	131.042	16456.5	<?xml version=1.0" encoding="utf-8"?>;<pcsDataSet xmlns:xsd="http://www.w3.org/2001/XMLSchema" xmlns:xsi="http://www.w3.org/2001/XMLSchema-instance" version="1" xmlns="http://www.topdownproteomics.org/ms/pcsml">; <metadata>; <contact />; <instrument>; <manufacturer>None</manufacturer>; <model>None</model>; <precursorTolerance value="0" type="Da" />; <fragmentTolerance value="10" type="ppm" />; <c…
TRUE	High	ProSightPD Absolute Mass Search (A9)	Unambiguous	kKDIHPKYEEITAScScGNVMKIRSTVGHDLNLDVcSKcHPFFTGKQRDVATGGRVDRFNKRFNIPGSK	N-Term(alpha-amino acetylated residue); C15(Carbamidomethyl); C17(Carbamidomethyl); C36(Carbamidomethyl); C39(Carbamidomethyl)	1	1	P0A7M9	P0A7M9	0	7	1	0	1	1	1157.29	8095.01	11120.6	12.7188	HCD	MS3	65.0518	0.0532319	47.2772	1702	051616_SAU_Rib_Red_Alk_IIPT_Park_Parking.raw	37/136	45.662	41.4356	89.0315	11122	<?xml version=1.0" encoding="utf-8"?>;<pcsDataSet xmlns:xsd="http://www.w3.org/2001/XMLSchema" xmlns:xsi="http://www.w3.org/2001/XMLSchema-instance" version="1" xmlns="http://www.topdownproteomics.org/ms/pcsml">; <metadata>; <contact />; <instrument>; <manufacturer>None</manufacturer>; <model>None</model>; <precursorTolerance value="0" type="Da" />; <fragmentTolerance value="10" type="ppm" />; <c…
TRUE	High	ProSightPD Absolute Mass Search (A3)	Unambiguous	ALNLQDKQAIVAEVSEVAKGALSAVVADSRGVTVDKMTELRKAGREAGVYMRVVRNTLLRRAVEGTPFEcLKDAFVGPTLIAYSMEHPGAAARLFKEFAKANAKFEVKAAAFEGELIPASQIDRLATLPTYEEAIARLMATMKEASAGKLVRTLAAVRDAKEAA	C70(Carbamidomethyl)	1	1	P0A7J3	P0A7J3	0	15	1	0	1	1	1176.1	17627.3	-2.22264	-0.00261196	HCD	MS3	41.7527	0.199465	79.8146	3268	051616_SAU_Rib_Red_Alk_IIPT_Park_Parking.raw	31/326	45.4915	41.2651	-0.0388087	-2.20174	<?xml version=1.0" encoding="utf-8"?>;<pcsDataSet xmlns:xsd="http://www.w3.org/2001/XMLSchema" xmlns:xsi="http://www.w3.org/2001/XMLSchema-instance" version="1" xmlns="http://www.topdownproteomics.org/ms/pcsml">; <metadata>; <contact />; <instrument>; <manufacturer>None</manufacturer>; <model>None</model>; <precursorTolerance value="0" type="Da" />; <fragmentTolerance value="10" type="ppm" />; <c…
TRUE	High	ProSightPD Absolute Mass Search (A3)	Unambiguous	AKGIREKIKLVSSAGTGHFYTTTKNKRTKPEKLELKKFDPVVRQHVIYKEAKIK		1	1	P0A7N9	P0A7N9	0	5	1	0	1	1	1251.13	6251.61	2248.68	2.80526	HCD	MS3	2.85489	0.14249	45.0143	1594	051616_SAU_Rib_Red_Alk_IIPT_Park_Parking.raw	36/106	45.4829	41.2565	14.0264	2249.06	<?xml version=1.0" encoding="utf-8"?>;<pcsDataSet xmlns:xsd="http://www.w3.org/2001/XMLSchema" xmlns:xsi="http://www.w3.org/2001/XMLSchema-instance" version="1" xmlns="http://www.topdownproteomics.org/ms/pcsml">; <metadata>; <contact />; <instrument>; <manufacturer>None</manufacturer>; <model>None</model>; <precursorTolerance value="0" type="Da" />; <fragmentTolerance value="10" type="ppm" />; <c…
TRUE	High	ProSightPD Absolute Mass Search (A3)	Unambiguous	AKGIREKIKLVSSAGTGHFYTTTKNKRTKPEKLELKKFDPVVRQHVIYKEAKIK		1	1	P0A7N9	P0A7N9	0	6	1	0	1	2	1042.77	6251.6	2246.58	2.33553	HCD	MS3	6.93876	0.0810372	45.3851	1612	051616_SAU_Rib_Red_Alk_IIPT_Park_Parking.raw	30/106	45.4094	41.183	14.0133	2246.96	<?xml version=1.0" encoding="utf-8"?>;<pcsDataSet xmlns:xsd="http://www.w3.org/2001/XMLSchema" xmlns:xsi="http://www.w3.org/2001/XMLSchema-instance" version="1" xmlns="http://www.topdownproteomics.org/ms/pcsml">; <metadata>; <contact />; <instrument>; <manufacturer>None</manufacturer>; <model>None</model>; <precursorTolerance value="0" type="Da" />; <fragmentTolerance value="10" type="ppm" />; <c…
TRUE	High	ProSightPD Absolute Mass Search (A3)	Unambiguous	aKGIREKIKLVSSAGTGHFYTTTKNKRTKPEKLELKKFDPVVRQHVIYKEAKIK	N-Term(alpha-amino acetylated residue)	1	1	P0A7N9	P0A7N9	0	6	1	0	1	1	1042.77	6251.6	-4458.46	-4.66623	HCD	MS3	6.93876	0.0810372	45.3851	1612	051616_SAU_Rib_Red_Alk_IIPT_Park_Parking.raw	30/106	45.4094	41.183	-27.9972	-4459.16	<?xml version=1.0" encoding="utf-8"?>;<pcsDataSet xmlns:xsd="http://www.w3.org/2001/XMLSchema" xmlns:xsi="http://www.w3.org/2001/XMLSchema-instance" version="1" xmlns="http://www.topdownproteomics.org/ms/pcsml">; <metadata>; <contact />; <instrument>; <manufacturer>None</manufacturer>; <model>None</model>; <precursorTolerance value="0" type="Da" />; <fragmentTolerance value="10" type="ppm" />; <c…
TRUE	High	ProSightPD Absolute Mass Search (A3)	Unambiguous	mAKKVQAYVKLQVAAGMANPSPPVGPALGQQGVNIMEFcKAFNAKTDSIEKGLPIPVVITVYADRSFTFVTKTPPAAVLLKKAAGIKSGSGKPNKDKVGKISRAQLQEIAQTKAADMTGADIEAMTRSIEGTARSMGLVVED	N-Term(alpha-amino acetylated residue); C39(Carbamidomethyl)	1	1	P0A7J7	P0A7J7	0	12	1	0	1	2	1244.18	14919	-3133.12	-3.90751	HCD	MS3	88.8575	0.0552401	68.1	2704	051616_SAU_Rib_Red_Alk_IIPT_Park_Parking.raw	32/282	45.1405	40.914	-46.8898	-3133.32	<?xml version=1.0" encoding="utf-8"?>;<pcsDataSet xmlns:xsd="http://www.w3.org/2001/XMLSchema" xmlns:xsi="http://www.w3.org/2001/XMLSchema-instance" version="1" xmlns="http://www.topdownproteomics.org/ms/pcsml">; <metadata>; <contact />; <instrument>; <manufacturer>None</manufacturer>; <model>None</model>; <precursorTolerance value="0" type="Da" />; <fragmentTolerance value="10" type="ppm" />; <c…
TRUE	High	ProSightPD Absolute Mass Search (A3)	Unambiguous	MAKKVQAYVKLQVAAGMANPSPPVGPALGQQGVNIMEFcKAFNAKTDSIEKGLPIPVVITVYADRSFTFVTKTPPAAVLLKKAAGIKSGSGKPNKDKVGKISRAQLQEIAQTKAADMTGADIEAMTRSIEGTARSMGLVVED	C39(Carbamidomethyl)	1	1	P0A7J7	P0A7J7	0	12	1	0	1	1	1244.18	14919	-326.961	-0.406628	HCD	MS3	88.8575	0.0552401	68.1	2704	051616_SAU_Rib_Red_Alk_IIPT_Park_Parking.raw	32/282	45.1405	40.914	-4.87927	-326.965	<?xml version=1.0" encoding="utf-8"?>;<pcsDataSet xmlns:xsd="http://www.w3.org/2001/XMLSchema" xmlns:xsi="http://www.w3.org/2001/XMLSchema-instance" version="1" xmlns="http://www.topdownproteomics.org/ms/pcsml">; <metadata>; <contact />; <instrument>; <manufacturer>None</manufacturer>; <model>None</model>; <precursorTolerance value="0" type="Da" />; <fragmentTolerance value="10" type="ppm" />; <c…
TRUE	High	ProSightPD Absolute Mass Search (A3)	Unambiguous	sITKDQIIEAVAAMSVMDVVELISAMEEKFGVSAAAAVAVAAGPVEAAEEKTEFDVILKAAGANKVAVIKAVRGATGLGLKEAKDLVESAPAALKEGVSKDDAEALKKALEEAGAEVEVK	N-Term(alpha-amino acetylated residue)	1	1	P0A7K2	P0A7K2	0	9	1	0	1	1	1363.28	12261.5	5081.06	6.88737	HCD	MS3	66.3702	0.20235	95.8705	4042	051616_SAU_Rib_Red_Alk_IIPT_Park_Parking.raw	25/238	44.8501	40.6237	61.9867	5081.51	<?xml version=1.0" encoding="utf-8"?>;<pcsDataSet xmlns:xsd="http://www.w3.org/2001/XMLSchema" xmlns:xsi="http://www.w3.org/2001/XMLSchema-instance" version="1" xmlns="http://www.topdownproteomics.org/ms/pcsml">; <metadata>; <contact />; <instrument>; <manufacturer>None</manufacturer>; <model>None</model>; <precursorTolerance value="0" type="Da" />; <fragmentTolerance value="10" type="ppm" />; <c…
TRUE	High	ProSightPD Absolute Mass Search (A3)	Unambiguous	sITKDQIIEAVAAMSVMDVVELISAMEEKFGVSAAAAVAVAAGPVEAAEEKTEFDVILKAAGANKVAVIKAVRGATGLGLKEAKDLVESAPAALKEGVSKDDAEALKKALEEAGAEVEVK	N-Term(alpha-amino acetylated residue)	1	1	P0A7K2	P0A7K2	0	9	1	0	1	1	1364.83	12275.4	6225.45	8.43858	HCD	MS3	66.3702	0.20235	95.8705	4042	051616_SAU_Rib_Red_Alk_IIPT_Park_Parking.raw	25/238	44.8501	40.6237	75.9476	6225.99	<?xml version=1.0" encoding="utf-8"?>;<pcsDataSet xmlns:xsd="http://www.w3.org/2001/XMLSchema" xmlns:xsi="http://www.w3.org/2001/XMLSchema-instance" version="1" xmlns="http://www.topdownproteomics.org/ms/pcsml">; <metadata>; <contact />; <instrument>; <manufacturer>None</manufacturer>; <model>None</model>; <precursorTolerance value="0" type="Da" />; <fragmentTolerance value="10" type="ppm" />; <c…
TRUE	High	ProSightPD Absolute Mass Search (A3)	Unambiguous	MAKKVQAYVKLQVAAGMANPSPPVGPALGQQGVNIMEFcKAFNAKTDSIEKGLPIPVVITVYADRSFTFVTKTPPAAVLLKKAAGIKSGSGKPNKDKVGKISRAQLQEIAQTKAADMTGADIEAMTRSIEGTARSMGLVVED	C39(Carbamidomethyl)	1	1	P0A7J7	P0A7J7	0	11	1	0	1	1	1357.19	14919	-327.028	-0.443685	HCD	MS3	69.855	0.0552242	68.4698	2722	051616_SAU_Rib_Red_Alk_IIPT_Park_Parking.raw	29/282	44.691	40.4646	-4.88027	-327.032	<?xml version=1.0" encoding="utf-8"?>;<pcsDataSet xmlns:xsd="http://www.w3.org/2001/XMLSchema" xmlns:xsi="http://www.w3.org/2001/XMLSchema-instance" version="1" xmlns="http://www.topdownproteomics.org/ms/pcsml">; <metadata>; <contact />; <instrument>; <manufacturer>None</manufacturer>; <model>None</model>; <precursorTolerance value="0" type="Da" />; <fragmentTolerance value="10" type="ppm" />; <c…
TRUE	High	ProSightPD Absolute Mass Search (A3)	Unambiguous	mAKKVQAYVKLQVAAGMANPSPPVGPALGQQGVNIMEFcKAFNAKTDSIEKGLPIPVVITVYADRSFTFVTKTPPAAVLLKKAAGIKSGSGKPNKDKVGKISRAQLQEIAQTKAADMTGADIEAMTRSIEGTARSMGLVVED	N-Term(alpha-amino acetylated residue); C39(Carbamidomethyl)	1	1	P0A7J7	P0A7J7	0	11	1	0	1	2	1357.19	14919	-3133.19	-4.26283	HCD	MS3	69.855	0.0552242	68.4698	2722	051616_SAU_Rib_Red_Alk_IIPT_Park_Parking.raw	29/282	44.691	40.4646	-46.8908	-3133.38	<?xml version=1.0" encoding="utf-8"?>;<pcsDataSet xmlns:xsd="http://www.w3.org/2001/XMLSchema" xmlns:xsi="http://www.w3.org/2001/XMLSchema-instance" version="1" xmlns="http://www.topdownproteomics.org/ms/pcsml">; <metadata>; <contact />; <instrument>; <manufacturer>None</manufacturer>; <model>None</model>; <precursorTolerance value="0" type="Da" />; <fragmentTolerance value="10" type="ppm" />; <c…
TRUE	High	ProSightPD BioMarker Search (A6)	Selected	VMDVVELISAMEEKFGVSAAAAVAVAAGPVEAAEEKTEFDVILKAAGANKVAVIKAVRGATGLGLKEAKDLVESAPAALKEGVSKDDAEALKKALEEAGAEVEVK		1	1	P0A7K2	P0A7K2	0	6	1	0	1	1	1767.46	10599.7	4.7711	0.00842869	HCD	MS3	38.4541	0.141926	92.3017	3868	051616_SAU_Rib_Red_Alk_IIPT_Park_Parking.raw	35/208	47.3854	40.159	0.0508853	4.80111	<?xml version=1.0" encoding="utf-8"?>;<pcsDataSet xmlns:xsd="http://www.w3.org/2001/XMLSchema" xmlns:xsi="http://www.w3.org/2001/XMLSchema-instance" version="1" xmlns="http://www.topdownproteomics.org/ms/pcsml">; <metadata>; <contact />; <instrument>; <manufacturer>None</manufacturer>; <model>None</model>; <precursorTolerance value="0" type="Da" />; <fragmentTolerance value="10" type="ppm" />; <c…
TRUE	High	ProSightPD Absolute Mass Search (A3)	Unambiguous	MKAKELREKSVEELNTELLNLLREQFNLRMQAASGQLQQSHLLKQVRRDVARVKTLLNEKAGA		1	1	P0A7M6	P0A7M6	0	7	1	0	1	1	1039.43	7270	1.19041	0.00123632	HCD	MS3	6.4979	0.0819442	62.3645	2428	051616_SAU_Rib_Red_Alk_IIPT_Park_Parking.raw	27/124	43.6354	39.409	0.00875531	1.20448	<?xml version=1.0" encoding="utf-8"?>;<pcsDataSet xmlns:xsd="http://www.w3.org/2001/XMLSchema" xmlns:xsi="http://www.w3.org/2001/XMLSchema-instance" version="1" xmlns="http://www.topdownproteomics.org/ms/pcsml">; <metadata>; <contact />; <instrument>; <manufacturer>None</manufacturer>; <model>None</model>; <precursorTolerance value="0" type="Da" />; <fragmentTolerance value="10" type="ppm" />; <c…
TRUE	High	ProSightPD Absolute Mass Search (A3)	Unambiguous	MVTIRLARHGAKKRPFYQVVVADSRNARNGRFIERVGFFNPIASEKEEGTRLDLDRIAHWVGQGATISDRVAALIKEVNKAA		1	1	P0A7T3	P0A7T3	0	7	1	0	1	1	1313.15	9185.97	1.7715	0.00232471	HCD	MS3	13.4941	0.0302213	58.9796	2266	051616_SAU_Rib_Red_Alk_IIPT_Park_Parking.raw	32/162	43.033	38.8066	0.0164553	1.79155	<?xml version=1.0" encoding="utf-8"?>;<pcsDataSet xmlns:xsd="http://www.w3.org/2001/XMLSchema" xmlns:xsi="http://www.w3.org/2001/XMLSchema-instance" version="1" xmlns="http://www.topdownproteomics.org/ms/pcsml">; <metadata>; <contact />; <instrument>; <manufacturer>None</manufacturer>; <model>None</model>; <precursorTolerance value="0" type="Da" />; <fragmentTolerance value="10" type="ppm" />; <c…
TRUE	High	ProSightPD Absolute Mass Search (A3)	Unambiguous	PRSLKKGPFIDLHLLKKVEKAVESGDKKPLRTWSRRSTIFPNMIGLTIAVHNGRQHVPVFVTDEMVGHKLGEFAPTRTYRGHAADKKAKKK		1	1	P0A7U3	P0A7U3	0	9	1	0	1	1	1144.75	10294.7	98.0741	0.112172	HCD	MS3	20.3062	0.0588976	51.5206	1906	051616_SAU_Rib_Red_Alk_IIPT_Park_Parking.raw	18/180	42.8332	38.6068	1.00975	98.1033	<?xml version=1.0" encoding="utf-8"?>;<pcsDataSet xmlns:xsd="http://www.w3.org/2001/XMLSchema" xmlns:xsi="http://www.w3.org/2001/XMLSchema-instance" version="1" xmlns="http://www.topdownproteomics.org/ms/pcsml">; <metadata>; <contact />; <instrument>; <manufacturer>None</manufacturer>; <model>None</model>; <precursorTolerance value="0" type="Da" />; <fragmentTolerance value="10" type="ppm" />; <c…
TRUE	High	ProSightPD Absolute Mass Search (A9)	Selected	MKVRASVKKLcRNcKIVKRDGVIRVIcSAEPKHKQRQG	C11(Carbamidomethyl); C14(Carbamidomethyl); C27(Carbamidomethyl)	1	1	P0A7Q6	P0A7Q6	0	4	1	0	1	1	1134.14	4533.53	1.4733	0.00166981	HCD	MS3	3.54029	0.107192	43.5341	1522	051616_SAU_Rib_Red_Alk_IIPT_Park_Parking.raw	31/74	41.1961	36.9697	0.00673331	1.48556	<?xml version=1.0" encoding="utf-8"?>;<pcsDataSet xmlns:xsd="http://www.w3.org/2001/XMLSchema" xmlns:xsi="http://www.w3.org/2001/XMLSchema-instance" version="1" xmlns="http://www.topdownproteomics.org/ms/pcsml">; <metadata>; <contact />; <instrument>; <manufacturer>None</manufacturer>; <model>None</model>; <precursorTolerance value="0" type="Da" />; <fragmentTolerance value="10" type="ppm" />; <c…
TRUE	High	ProSightPD Absolute Mass Search (A3)	Unambiguous	AVQQNKPTRSKRGMRRSHDALTAVTSLSVDKTSGEKHLRHHITADGYYRGRKVIAK		1	1	P0A7N4	P0A7N4	0	5	1	0	1	1	1263.29	6312.41	1.88384	0.00237832	HCD	MS3	4.12984	0.0738872	44.0271	1546	051616_SAU_Rib_Red_Alk_IIPT_Park_Parking.raw	44/110	38.9672	34.7408	0.0119753	1.89741	<?xml version=1.0" encoding="utf-8"?>;<pcsDataSet xmlns:xsd="http://www.w3.org/2001/XMLSchema" xmlns:xsi="http://www.w3.org/2001/XMLSchema-instance" version="1" xmlns="http://www.topdownproteomics.org/ms/pcsml">; <metadata>; <contact />; <instrument>; <manufacturer>None</manufacturer>; <model>None</model>; <precursorTolerance value="0" type="Da" />; <fragmentTolerance value="10" type="ppm" />; <c…
TRUE	High	ProSightPD Absolute Mass Search (A9)	Selected	mKVRASVKKLcRNcKIVKRDGVIRVIcSAEPKHKQRQG	N-Term(alpha-amino acetylated residue); C11(Carbamidomethyl); C14(Carbamidomethyl); C27(Carbamidomethyl)	1	1	P0A7Q6	P0A7Q6	0	5	1	0	1	1	907.51	4533.52	-9181.2	-8.40178	HCD	MS3	3.74907	0.147459	43.904	1540	051616_SAU_Rib_Red_Alk_IIPT_Park_Parking.raw	23/74	38.2978	34.0713	-42.0088	-9183.21	<?xml version=1.0" encoding="utf-8"?>;<pcsDataSet xmlns:xsd="http://www.w3.org/2001/XMLSchema" xmlns:xsi="http://www.w3.org/2001/XMLSchema-instance" version="1" xmlns="http://www.topdownproteomics.org/ms/pcsml">; <metadata>; <contact />; <instrument>; <manufacturer>None</manufacturer>; <model>None</model>; <precursorTolerance value="0" type="Da" />; <fragmentTolerance value="10" type="ppm" />; <c…
TRUE	High	ProSightPD Absolute Mass Search (A3)	Unambiguous	SRVAKAPVVVPAGVDVKINGQVITIKGKNGELTRTLNDAVEVKHADNTLTFGPRDGYADGWAQAGTARALLNSMVIGVTEGFTKKLQLVGVGYRAAVKGNVINLSLGFSHPVDHQLPAGITAEcPTQTEIVLKGADKQVIGQVAADLRAYRRPEPYKGKGVRYADEVVRTKEAKKK	C124(Carbamidomethyl)	1	1	P0AG55	P0AG55	0	1	1	0	1	1	18819.2	18819.2	0.70433	0.0132549	HCD	MS3	95.081	0.0329364	65.7033	2590	051616_SAU_Rib_Red_Alk_IIPT_Park_Parking.raw	45/350	37.6785	33.452	0.0136413	0.724902	<?xml version=1.0" encoding="utf-8"?>;<pcsDataSet xmlns:xsd="http://www.w3.org/2001/XMLSchema" xmlns:xsi="http://www.w3.org/2001/XMLSchema-instance" version="1" xmlns="http://www.topdownproteomics.org/ms/pcsml">; <metadata>; <contact />; <instrument>; <manufacturer>None</manufacturer>; <model>None</model>; <precursorTolerance value="0" type="Da" />; <fragmentTolerance value="10" type="ppm" />; <c…
TRUE	High	ProSightPD Absolute Mass Search (A9)	Selected	MKKDIHPKYEEITAScScGNVMKIRSTVGHDLNLDVcSKcHPFFTGKQRDVATGGRVDRFNKRFNIPGSK	C16(Carbamidomethyl); C18(Carbamidomethyl); C37(Carbamidomethyl); C40(Carbamidomethyl)	1	1	P0A7M9	P0A7M9	0	6	1	0	1	1	1340.51	8038	-7042.72	-9.50182	HCD	MS3	5.90778	0.105639	48.0168	1738	051616_SAU_Rib_Red_Alk_IIPT_Park_Parking.raw	29/138	36.1371	31.9107	-57.0108	-7043.59	<?xml version=1.0" encoding="utf-8"?>;<pcsDataSet xmlns:xsd="http://www.w3.org/2001/XMLSchema" xmlns:xsi="http://www.w3.org/2001/XMLSchema-instance" version="1" xmlns="http://www.topdownproteomics.org/ms/pcsml">; <metadata>; <contact />; <instrument>; <manufacturer>None</manufacturer>; <model>None</model>; <precursorTolerance value="0" type="Da" />; <fragmentTolerance value="10" type="ppm" />; <c…
TRUE	High	ProSightPD Absolute Mass Search (A3)	Unambiguous	AKLHDYYKDEVVKKLMTEFNYNSVMQVPRVEKITLNMGVGEAIADKKLLDNAAADLAAISGQKPLITKARKSVAGFKIRQGYPIGcKVTLRGERMWEFFERLITIAVPRIRDFRGLSAKSFDGRGNYSMGVREQIIFPEIDYDKVDRVRGLDITITTTAKSDEEGRALLAAFDFPFRK	C86(Carbamidomethyl)	1	1	P62399	P62399	0	16	1	0	1	1	1264.43	20215.7	1.66713	0.00210639	HCD	MS3	25.4756	0.0465477	71.9682	2890	051616_SAU_Rib_Red_Alk_IIPT_Park_Parking.raw	23/354	35.7015	31.4751	0.0340713	1.68547	<?xml version=1.0" encoding="utf-8"?>;<pcsDataSet xmlns:xsd="http://www.w3.org/2001/XMLSchema" xmlns:xsi="http://www.w3.org/2001/XMLSchema-instance" version="1" xmlns="http://www.topdownproteomics.org/ms/pcsml">; <metadata>; <contact />; <instrument>; <manufacturer>None</manufacturer>; <model>None</model>; <precursorTolerance value="0" type="Da" />; <fragmentTolerance value="10" type="ppm" />; <c…
TRUE	High	ProSightPD Absolute Mass Search (A3)	Unambiguous	ALNLQDKQAIVAEVSEVAKGALSAVVADSRGVTVDKMTELRKAGREAGVYMRVVRNTLLRRAVEGTPFEcLKDAFVGPTLIAYSMEHPGAAARLFKEFAKANAKFEVKAAAFEGELIPASQIDRLATLPTYEEAIARLMATMKEASAGKLVRTLAAVRDAKEAA	C70(Carbamidomethyl)	1	1	P0A7J3	P0A7J3	0	14	1	0	1	1	1260.04	17627.4	3.40497	0.00428719	HCD	MS3	79.5034	0.175514	80.3105	3292	051616_SAU_Rib_Red_Alk_IIPT_Park_Parking.raw	18/326	34.4924	30.266	0.0603913	3.42619	<?xml version=1.0" encoding="utf-8"?>;<pcsDataSet xmlns:xsd="http://www.w3.org/2001/XMLSchema" xmlns:xsi="http://www.w3.org/2001/XMLSchema-instance" version="1" xmlns="http://www.topdownproteomics.org/ms/pcsml">; <metadata>; <contact />; <instrument>; <manufacturer>None</manufacturer>; <model>None</model>; <precursorTolerance value="0" type="Da" />; <fragmentTolerance value="10" type="ppm" />; <c…
TRUE	High	ProSightPD Absolute Mass Search (A3)	Unambiguous	tDKIRTLQGRVVSDKMEKSIVVAIERFVKHPIYGKFIKRTTKLHVHDENNEcGIGDVVEIREcRPLSKTKSWTLVRVVEKAVL	N-Term(alpha-amino acetylated residue); C52(Carbamidomethyl); C63(Carbamidomethyl)	1	1	P0AG63	P0AG63	0	8	1	0	1	1	1211.17	9682.3	-4319.46	-5.25046	HCD	MS3	9.97208	0.0421996	53.7466	2014	051616_SAU_Rib_Red_Alk_IIPT_Park_Parking.raw	32/164	34.0406	29.8141	-42.0035	-4319.89	<?xml version=1.0" encoding="utf-8"?>;<pcsDataSet xmlns:xsd="http://www.w3.org/2001/XMLSchema" xmlns:xsi="http://www.w3.org/2001/XMLSchema-instance" version="1" xmlns="http://www.topdownproteomics.org/ms/pcsml">; <metadata>; <contact />; <instrument>; <manufacturer>None</manufacturer>; <model>None</model>; <precursorTolerance value="0" type="Da" />; <fragmentTolerance value="10" type="ppm" />; <c…
TRUE	High	ProSightPD Absolute Mass Search (A3)	Unambiguous	AENQYYGTGRRKSSAARVFIKPGNGKIVINQRSLEQYFGRETARMVVRQPLELVDMVEKLDLYITVKGGGISGQAGAIRHGITRALMEYDESLRSELRKAGFVTRDARQVERKKVGLRKARRRPQFSKR		1	1	P0A7X3	P0A7X3	0	12	1	0	1	1	1227.51	14719	137.704	0.168883	HCD	MS3	73.1732	0.031924	64.3471	2524	051616_SAU_Rib_Red_Alk_IIPT_Park_Parking.raw	30/256	33.7973	29.5709	2.02683	137.73	<?xml version=1.0" encoding="utf-8"?>;<pcsDataSet xmlns:xsd="http://www.w3.org/2001/XMLSchema" xmlns:xsi="http://www.w3.org/2001/XMLSchema-instance" version="1" xmlns="http://www.topdownproteomics.org/ms/pcsml">; <metadata>; <contact />; <instrument>; <manufacturer>None</manufacturer>; <model>None</model>; <precursorTolerance value="0" type="Da" />; <fragmentTolerance value="10" type="ppm" />; <c…
TRUE	High	ProSightPD Absolute Mass Search (A3)	Unambiguous	AENQYYGTGRRKSSAARVFIKPGNGKIVINQRSLEQYFGRETARMVVRQPLELVDMVEKLDLYITVKGGGISGQAGAIRHGITRALMEYDESLRSELRKAGFVTRDARQVERKKVGLRKARRRPQFSKR		1	1	P0A7X3	P0A7X3	0	12	1	0	1	1	1227.17	14715	-134.974	-0.165534	HCD	MS3	73.1732	0.031924	64.3471	2524	051616_SAU_Rib_Red_Alk_IIPT_Park_Parking.raw	30/256	33.7973	29.5709	-1.98617	-134.967	<?xml version=1.0" encoding="utf-8"?>;<pcsDataSet xmlns:xsd="http://www.w3.org/2001/XMLSchema" xmlns:xsi="http://www.w3.org/2001/XMLSchema-instance" version="1" xmlns="http://www.topdownproteomics.org/ms/pcsml">; <metadata>; <contact />; <instrument>; <manufacturer>None</manufacturer>; <model>None</model>; <precursorTolerance value="0" type="Da" />; <fragmentTolerance value="10" type="ppm" />; <c…
TRUE	High	ProSightPD Absolute Mass Search (A3)	Unambiguous	AKLHDYYKDEVVKKLMTEFNYNSVMQVPRVEKITLNMGVGEAIADKKLLDNAAADLAAISGQKPLITKARKSVAGFKIRQGYPIGcKVTLRGERMWEFFERLITIAVPRIRDFRGLSAKSFDGRGNYSMGVREQIIFPEIDYDKVDRVRGLDITITTTAKSDEEGRALLAAFDFPFRK	C86(Carbamidomethyl)	1	1	P62399	P62399	0	17	1	0	1	1	1190.11	20215.7	0.850935	0.0010119	HCD	MS3	59.9738	0.0345594	71.7226	2878	051616_SAU_Rib_Red_Alk_IIPT_Park_Parking.raw	33/354	33.6687	29.4423	0.0175713	0.869235	<?xml version=1.0" encoding="utf-8"?>;<pcsDataSet xmlns:xsd="http://www.w3.org/2001/XMLSchema" xmlns:xsi="http://www.w3.org/2001/XMLSchema-instance" version="1" xmlns="http://www.topdownproteomics.org/ms/pcsml">; <metadata>; <contact />; <instrument>; <manufacturer>None</manufacturer>; <model>None</model>; <precursorTolerance value="0" type="Da" />; <fragmentTolerance value="10" type="ppm" />; <c…
TRUE	High	ProSightPD Absolute Mass Search (A3)	Unambiguous	sITKDQIIEAVAAMSVMDVVELISAMEEKFGVSAAAAVAVAAGPVEAAEEKTEFDVILKAAGANKVAVIKAVRGATGLGLKEAKDLVESAPAALKEGVSKDDAEALKKALEEAGAEVEVK	N-Term(alpha-amino acetylated residue)	1	1	P0A7K2	P0A7K2	0	10	1	0	1	1	1222.85	12219.4	1633.16	1.99237	HCD	MS3	50.8342	0.127727	91.9338	3850	051616_SAU_Rib_Red_Alk_IIPT_Park_Parking.raw	17/238	32.8372	28.6108	19.924	1633.32	<?xml version=1.0" encoding="utf-8"?>;<pcsDataSet xmlns:xsd="http://www.w3.org/2001/XMLSchema" xmlns:xsi="http://www.w3.org/2001/XMLSchema-instance" version="1" xmlns="http://www.topdownproteomics.org/ms/pcsml">; <metadata>; <contact />; <instrument>; <manufacturer>None</manufacturer>; <model>None</model>; <precursorTolerance value="0" type="Da" />; <fragmentTolerance value="10" type="ppm" />; <c…
TRUE	High	ProSightPD Absolute Mass Search (A3)	Unambiguous	sITKDQIIEAVAAMSVMDVVELISAMEEKFGVSAAAAVAVAAGPVEAAEEKTEFDVILKAAGANKVAVIKAVRGATGLGLKEAKDLVESAPAALKEGVSKDDAEALKKALEEAGAEVEVK	N-Term(alpha-amino acetylated residue)	1	1	P0A7K2	P0A7K2	0	10	1	0	1	1	1226.46	12255.5	4591.39	5.60127	HCD	MS3	50.8342	0.127727	91.9338	3850	051616_SAU_Rib_Red_Alk_IIPT_Park_Parking.raw	17/238	32.8372	28.6108	56.013	4591.8	<?xml version=1.0" encoding="utf-8"?>;<pcsDataSet xmlns:xsd="http://www.w3.org/2001/XMLSchema" xmlns:xsi="http://www.w3.org/2001/XMLSchema-instance" version="1" xmlns="http://www.topdownproteomics.org/ms/pcsml">; <metadata>; <contact />; <instrument>; <manufacturer>None</manufacturer>; <model>None</model>; <precursorTolerance value="0" type="Da" />; <fragmentTolerance value="10" type="ppm" />; <c…
TRUE	High	ProSightPD Absolute Mass Search (A3)	Unambiguous	sITKDQIIEAVAAMSVMDVVELISAMEEKFGVSAAAAVAVAAGPVEAAEEKTEFDVILKAAGANKVAVIKAVRGATGLGLKEAKDLVESAPAALKEGVSKDDAEALKKALEEAGAEVEVK	N-Term(alpha-amino acetylated residue)	1	1	P0A7K2	P0A7K2	0	10	1	0	1	1	1227.96	12270.5	5820.22	7.10038	HCD	MS3	50.8342	0.127727	91.9338	3850	051616_SAU_Rib_Red_Alk_IIPT_Park_Parking.raw	17/238	32.8372	28.6108	71.0041	5820.73	<?xml version=1.0" encoding="utf-8"?>;<pcsDataSet xmlns:xsd="http://www.w3.org/2001/XMLSchema" xmlns:xsi="http://www.w3.org/2001/XMLSchema-instance" version="1" xmlns="http://www.topdownproteomics.org/ms/pcsml">; <metadata>; <contact />; <instrument>; <manufacturer>None</manufacturer>; <model>None</model>; <precursorTolerance value="0" type="Da" />; <fragmentTolerance value="10" type="ppm" />; <c…
TRUE	High	ProSightPD Absolute Mass Search (A3)	Unambiguous	AVQQNKPTRSKRGMRRSHDALTAVTSLSVDKTSGEKHLRHHITADGYYRGRKVIAK		1	1	P0A7N4	P0A7N4	0	7	1	0	1	1	902.635	6312.4	0.790757	0.000713082	HCD	MS3	9.81456	0.638509	44.7666	1582	051616_SAU_Rib_Red_Alk_IIPT_Park_Parking.raw	17/110	31.4148	27.1884	0.00507531	0.804151	<?xml version=1.0" encoding="utf-8"?>;<pcsDataSet xmlns:xsd="http://www.w3.org/2001/XMLSchema" xmlns:xsi="http://www.w3.org/2001/XMLSchema-instance" version="1" xmlns="http://www.topdownproteomics.org/ms/pcsml">; <metadata>; <contact />; <instrument>; <manufacturer>None</manufacturer>; <model>None</model>; <precursorTolerance value="0" type="Da" />; <fragmentTolerance value="10" type="ppm" />; <c…
TRUE	High	ProSightPD Absolute Mass Search (A3)	Unambiguous	SNIIKQLEQEQMKQDVPSFRPGDTVEVKVWVVEGSKKRLQAFEGVVIAIRNRGLHSAFTVRKISNGEGVERVFQTHSPVVDSISVKRRGAVRKAKLYYLRERTGKAARIKERLN		1	1	P0A7K6	P0A7K6	0	11	1	0	1	1	1182.3	12995.2	1.41974	0.00167725	HCD	MS3	14.5653	0.034327	54.9863	2074	051616_SAU_Rib_Red_Alk_IIPT_Park_Parking.raw	30/226	28.5484	24.322	0.0186753	1.43721	<?xml version=1.0" encoding="utf-8"?>;<pcsDataSet xmlns:xsd="http://www.w3.org/2001/XMLSchema" xmlns:xsi="http://www.w3.org/2001/XMLSchema-instance" version="1" xmlns="http://www.topdownproteomics.org/ms/pcsml">; <metadata>; <contact />; <instrument>; <manufacturer>None</manufacturer>; <model>None</model>; <precursorTolerance value="0" type="Da" />; <fragmentTolerance value="10" type="ppm" />; <c…
TRUE	High	ProSightPD Absolute Mass Search (A3)	Unambiguous	SMQDPIADMLTRIRNGQAANKAAVTMPSSKLKVAIANVLKEEGFIEDFKVEGDTKPELELTLKYFQGKAVVESIQRVSRPGLRIYKRKDELPKVMAGLGIAVVSTSKGVMTDRAARQAGLGGEIIcYVA	C126(Carbamidomethyl)	1	1	P0A7W7	P0A7W7	0	10	1	0	1	1	1405.36	14044.5	1.01587	0.00142674	HCD	MS3	17.7419	0.0315689	60.4698	2338	051616_SAU_Rib_Red_Alk_IIPT_Park_Parking.raw	30/256	26.3233	22.0968	0.0145213	1.03402	<?xml version=1.0" encoding="utf-8"?>;<pcsDataSet xmlns:xsd="http://www.w3.org/2001/XMLSchema" xmlns:xsi="http://www.w3.org/2001/XMLSchema-instance" version="1" xmlns="http://www.topdownproteomics.org/ms/pcsml">; <metadata>; <contact />; <instrument>; <manufacturer>None</manufacturer>; <model>None</model>; <precursorTolerance value="0" type="Da" />; <fragmentTolerance value="10" type="ppm" />; <c…
TRUE	High	ProSightPD Absolute Mass Search (A3)	Unambiguous	PKIKTVRGAAKRFKKTGKGGFKHKHANLRHILTKKATKRKRHLRPKAMVSKGDLGLVIAcLPYA	C60(Carbamidomethyl)	1	1	P0A7Q1	P0A7Q1	0	6	1	0	1	1	1202.88	7212.27	139.664	0.167859	HCD	MS3	17.508	0.201877	48.3886	1756	051616_SAU_Rib_Red_Alk_IIPT_Park_Parking.raw	19/126	25.0625	20.8361	1.0073	139.704	<?xml version=1.0" encoding="utf-8"?>;<pcsDataSet xmlns:xsd="http://www.w3.org/2001/XMLSchema" xmlns:xsi="http://www.w3.org/2001/XMLSchema-instance" version="1" xmlns="http://www.topdownproteomics.org/ms/pcsml">; <metadata>; <contact />; <instrument>; <manufacturer>None</manufacturer>; <model>None</model>; <precursorTolerance value="0" type="Da" />; <fragmentTolerance value="10" type="ppm" />; <c…
TRUE	High	ProSightPD Absolute Mass Search (A3)	Unambiguous	ANIKSAKKRAIQSEKARKHNASRRSMMRTFIKKVYAAIEAGDKAAAQKAFNEMQPIVDRQAAKGLIHKNKAARHKANLTAQINKLA		1	1	P0A7U7	P0A7U7	0	8	1	0	1	1	1194.42	9548.3	1.0814	0.00129069	HCD	MS3	12.5939	0.0662038	50.3682	1852	051616_SAU_Rib_Red_Alk_IIPT_Park_Parking.raw	48/170	24.1737	19.9473	0.0104753	1.0972	<?xml version=1.0" encoding="utf-8"?>;<pcsDataSet xmlns:xsd="http://www.w3.org/2001/XMLSchema" xmlns:xsi="http://www.w3.org/2001/XMLSchema-instance" version="1" xmlns="http://www.topdownproteomics.org/ms/pcsml">; <metadata>; <contact />; <instrument>; <manufacturer>None</manufacturer>; <model>None</model>; <precursorTolerance value="0" type="Da" />; <fragmentTolerance value="10" type="ppm" />; <c…
TRUE	High	ProSightPD Absolute Mass Search (A3)	Unambiguous	AKLTKRMRVIREKVDATKQYDINEAIALLKELATAKFVESVDVAVNLGIDARKSDQNVRGATVLPHGTGRSVRVAVFTQGANAEAAKAAGAELVGMEDLADQIKKGEMNFDVVIASPDAMRVVGQLGQVLGPRGLMPNPKVGTVTPNVAEAVKNAKAGQVRYRNDKNGIIHTTIGKVDFDADKLKENLEALLVALKKAKPTQAKGVYIKKVSISTTMGAGVAVDQAGLSASVN		1	1	P0A7L0	P0A7L0	0	20	1	0	1	1	1230.12	24583.3	-38.3688	-0.0471634	HCD	MS3	77.7084	0.0391291	71.2276	2854	051616_SAU_Rib_Red_Alk_IIPT_Park_Parking.raw	21/464	23.944	19.7176	-0.942775	-38.3503	<?xml version=1.0" encoding="utf-8"?>;<pcsDataSet xmlns:xsd="http://www.w3.org/2001/XMLSchema" xmlns:xsi="http://www.w3.org/2001/XMLSchema-instance" version="1" xmlns="http://www.topdownproteomics.org/ms/pcsml">; <metadata>; <contact />; <instrument>; <manufacturer>None</manufacturer>; <model>None</model>; <precursorTolerance value="0" type="Da" />; <fragmentTolerance value="10" type="ppm" />; <c…
TRUE	High	ProSightPD Absolute Mass Search (A3)	Unambiguous	AKEFGRPQRVAQEMQKEIALILQREIKDPRLGMMTTVSGVEMSRDLAYAKVYVTFLNDKDEDAVKAGIKALQEASGFIRSLLGKAMRLRIVPELTFFYDNSLVEGMRMSNLVTSVVKHDEERRVNPDDSKED		1	1	P0A7G2	P0A7G2	0	12	1	0	1	1	1252.07	15013.8	-66.5938	-0.0833242	HCD	MS3	78.9472	0.212106	91.3171	3820	051616_SAU_Rib_Red_Alk_IIPT_Park_Parking.raw	15/262	22.7128	18.4864	-0.999655	-66.5826	<?xml version=1.0" encoding="utf-8"?>;<pcsDataSet xmlns:xsd="http://www.w3.org/2001/XMLSchema" xmlns:xsi="http://www.w3.org/2001/XMLSchema-instance" version="1" xmlns="http://www.topdownproteomics.org/ms/pcsml">; <metadata>; <contact />; <instrument>; <manufacturer>None</manufacturer>; <model>None</model>; <precursorTolerance value="0" type="Da" />; <fragmentTolerance value="10" type="ppm" />; <c…
TRUE	High	ProSightPD BioMarker Search (A6)	Selected	PRRRVIGQRKILPDPKFGSELLAKFVNILMVDGKKSTAESIVYSALETLAQRSGKSELEAFEVALENVRPTVEVKSRRVGGSTYQVPVEVRPVRRNALAMRWIVEAARKRGDKSMALRLANELSDAAENKGTAVKKREDVHRMAEANKAFAHYRW		1	1	P02359	P02359	0	14	1	0	1	1	1248.32	17463.4	1.34793	0.00168139	HCD	MS3	20.6587	0.0359821	69.4578	2770	051616_SAU_Rib_Red_Alk_IIPT_Park_Parking.raw	20/308	25.415	18.1886	0.0238553	1.3661	<?xml version=1.0" encoding="utf-8"?>;<pcsDataSet xmlns:xsd="http://www.w3.org/2001/XMLSchema" xmlns:xsi="http://www.w3.org/2001/XMLSchema-instance" version="1" xmlns="http://www.topdownproteomics.org/ms/pcsml">; <metadata>; <contact />; <instrument>; <manufacturer>None</manufacturer>; <model>None</model>; <precursorTolerance value="0" type="Da" />; <fragmentTolerance value="10" type="ppm" />; <c…
TRUE	High	ProSightPD Absolute Mass Search (A3)	Unambiguous	MRLNTLSPAEGSKKAGKRLGRGIGSGLGKTGGRGHKGQKSRSGGGVRRGFEGGQMPLYRRLPKFGFTSRKAAITAEIRLSDLAKVEGGVVDLNTLKAANIIGIQIEFAKVILAGEVTTPVTVRGLRVTKGARAAIEAAGGKIEE		1	1	P02413	P02413	0	12	1	0	1	1	1244.18	14919.1	-3554.18	-4.43453	HCD	MS3	93.7794	0.0552504	63.977	2506	051616_SAU_Rib_Red_Alk_IIPT_Park_Parking.raw	33/286	22.1528	17.9264	-53.2141	-3554.4	<?xml version=1.0" encoding="utf-8"?>;<pcsDataSet xmlns:xsd="http://www.w3.org/2001/XMLSchema" xmlns:xsi="http://www.w3.org/2001/XMLSchema-instance" version="1" xmlns="http://www.topdownproteomics.org/ms/pcsml">; <metadata>; <contact />; <instrument>; <manufacturer>None</manufacturer>; <model>None</model>; <precursorTolerance value="0" type="Da" />; <fragmentTolerance value="10" type="ppm" />; <c…
TRUE	High	ProSightPD Absolute Mass Search (A3)	Unambiguous	aRYFRRRKFcRFTAEGVQEIDYKDIATLKNYITESGKIVPSRITGTRAKYQRQLARAIKRARYLSLLPYTDRHQ	N-Term(alpha-amino acetylated residue); C10(Carbamidomethyl)	1	1	P0A7T7	P0A7T7	0	9	1	0	1	1	995.325	8949.86	2.04939	0.00203797	HCD	MS3	28.772	0.14677	48.8832	1780	051616_SAU_Rib_Red_Alk_IIPT_Park_Parking.raw	31/146	21.5261	17.2997	0.0184563	2.06243	<?xml version=1.0" encoding="utf-8"?>;<pcsDataSet xmlns:xsd="http://www.w3.org/2001/XMLSchema" xmlns:xsi="http://www.w3.org/2001/XMLSchema-instance" version="1" xmlns="http://www.topdownproteomics.org/ms/pcsml">; <metadata>; <contact />; <instrument>; <manufacturer>None</manufacturer>; <model>None</model>; <precursorTolerance value="0" type="Da" />; <fragmentTolerance value="10" type="ppm" />; <c…
TRUE	High	ProSightPD Absolute Mass Search (A3)	Unambiguous	aRYFRRRKFcRFTAEGVQEIDYKDIATLKNYITESGKIVPSRITGTRAKYQRQLARAIKRARYLSLLPYTDRHQ	N-Term(alpha-amino acetylated residue); C10(Carbamidomethyl)	1	1	P0A7T7	P0A7T7	0	9	1	0	1	1	992.878	8927.84	-2458.23	-2.44453	HCD	MS3	28.772	0.14677	48.8832	1780	051616_SAU_Rib_Red_Alk_IIPT_Park_Parking.raw	31/146	21.5261	17.2997	-22.0006	-2458.49	<?xml version=1.0" encoding="utf-8"?>;<pcsDataSet xmlns:xsd="http://www.w3.org/2001/XMLSchema" xmlns:xsi="http://www.w3.org/2001/XMLSchema-instance" version="1" xmlns="http://www.topdownproteomics.org/ms/pcsml">; <metadata>; <contact />; <instrument>; <manufacturer>None</manufacturer>; <model>None</model>; <precursorTolerance value="0" type="Da" />; <fragmentTolerance value="10" type="ppm" />; <c…
TRUE	High	ProSightPD Absolute Mass Search (A3)	Unambiguous	ARYLGPKLKLSRREGTDLFLKSGVRAIDTKcKIEQAPGQHGARKPRLSDYGVQLREKQKVRRIYGVLERQFRNYYKEAARLKGNTGENLLALLEGRLDNVVYRMGFGATRAEARQLVSHKAIMVNGRVVNIASYQVSPNDVVSIREKAKKQSRVKAALELAEQREKPTWLEVDAGKMEGTFKRKPERSDLSADINEHLIVELYSK	C31(Carbamidomethyl)	1	1	P0A7V8	P0A7V8	0	20	1	0	1	1	1170.04	23381.6	-0.14471	-0.000169178	HCD	MS3	81.9694	0.0355081	56.5115	2146	051616_SAU_Rib_Red_Alk_IIPT_Park_Parking.raw	8/408	19.2588	15.0324	-0.00298869	-0.127828	<?xml version=1.0" encoding="utf-8"?>;<pcsDataSet xmlns:xsd="http://www.w3.org/2001/XMLSchema" xmlns:xsi="http://www.w3.org/2001/XMLSchema-instance" version="1" xmlns="http://www.topdownproteomics.org/ms/pcsml">; <metadata>; <contact />; <instrument>; <manufacturer>None</manufacturer>; <model>None</model>; <precursorTolerance value="0" type="Da" />; <fragmentTolerance value="10" type="ppm" />; <c…
TRUE	High	ProSightPD Absolute Mass Search (A9)	Selected	MRHYEIVFMVHPDQSEQVPGMIERYTAAITGAEGKIHRLEDWGRRQLAYPINKLHKAHYVLMNVEAPQEVIDELETTFRFNDAVIRSMVMRTKHAVTEASPMVKAKDERRERRDDFANETADDAEAGDSEEEEEE		1	1	P02358	P02358	0	13	1	0	1	1	1187.28	15422.5	-17335.5	-20.9287	HCD	MS3	74.7956	0.0360881	71.1043	2848	051616_SAU_Rib_Red_Alk_IIPT_Park_Parking.raw	12/268	17.7716	13.5452	-272.073	-17336.6	<?xml version=1.0" encoding="utf-8"?>;<pcsDataSet xmlns:xsd="http://www.w3.org/2001/XMLSchema" xmlns:xsi="http://www.w3.org/2001/XMLSchema-instance" version="1" xmlns="http://www.topdownproteomics.org/ms/pcsml">; <metadata>; <contact />; <instrument>; <manufacturer>None</manufacturer>; <model>None</model>; <precursorTolerance value="0" type="Da" />; <fragmentTolerance value="10" type="ppm" />; <c…
TRUE	High	ProSightPD Absolute Mass Search (A9)	Rejected	IQEQTMLNVADNSGARRVMcIKVLGGSHRRYAGVGDIIKITIKEAIPRGKVKKGDVLKAVVVRTKKGVRRPDGSVIRFDGNAcVLLNNNSEQPIGTRIFGPVTRELRSEKFMKIISLAPEVL	C20(Carbamidomethyl); C83(Carbamidomethyl)	1	1	P0ADY3	P0ADY3	0	11		0	2	2	1241.6	13647.5	9696.2	11.9144	HCD	MS3	23.4821	0.0508154	55.8947	2116	051616_SAU_Rib_Red_Alk_IIPT_Park_Parking.raw	32/242	17.4692	13.2428	131.059	9696.94	<?xml version=1.0" encoding="utf-8"?>;<pcsDataSet xmlns:xsd="http://www.w3.org/2001/XMLSchema" xmlns:xsi="http://www.w3.org/2001/XMLSchema-instance" version="1" xmlns="http://www.topdownproteomics.org/ms/pcsml">; <metadata>; <contact />; <instrument>; <manufacturer>None</manufacturer>; <model>None</model>; <precursorTolerance value="0" type="Da" />; <fragmentTolerance value="10" type="ppm" />; <c…
TRUE	High	ProSightPD Absolute Mass Search (A9)	Selected	MIQEQTMLNVADNSGARRVMcIKVLGGSHRRYAGVGDIIKITIKEAIPRGKVKKGDVLKAVVVRTKKGVRRPDGSVIRFDGNAcVLLNNNSEQPIGTRIFGPVTRELRSEKFMKIISLAPEVL	C21(Carbamidomethyl); C84(Carbamidomethyl)	1	1	P0ADY3	P0ADY3	0	11	0	0	1	1	1241.6	13647.5	1.30501	0.0016191	HCD	MS3	23.4821	0.0508154	55.8947	2116	051616_SAU_Rib_Red_Alk_IIPT_Park_Parking.raw	32/244	17.4692	13.2428	0.0180473	1.32249	<?xml version=1.0" encoding="utf-8"?>;<pcsDataSet xmlns:xsd="http://www.w3.org/2001/XMLSchema" xmlns:xsi="http://www.w3.org/2001/XMLSchema-instance" version="1" xmlns="http://www.topdownproteomics.org/ms/pcsml">; <metadata>; <contact />; <instrument>; <manufacturer>None</manufacturer>; <model>None</model>; <precursorTolerance value="0" type="Da" />; <fragmentTolerance value="10" type="ppm" />; <c…
TRUE	High	ProSightPD Absolute Mass Search (A3)	Unambiguous	MIGLVGKKVGMTRIFTEDGVSIPVTVIEVEANRVTQVKDLANDGYRAIQVTTGAKKANRVTKPEAGHFAKAGVEAGRGLWEFRLAEGEEFTVGQSISVELFADVKKVDVTGTSKGKGFAGTVKRWNFRTQDATHGNSLSHRVPGSIGQNQTPGKVFKGKKMAGQMGNERVTVQSLDVVRVDAERNLLLVKGAVPGATGSDLIVKPAVKA		1	1	P60438	P60438	0	19	1	0	1	1	1171.69	22243.9	588.615	0.688706	HCD	MS3	72.7508	0.0303538	59.7218	2302	051616_SAU_Rib_Red_Alk_IIPT_Park_Parking.raw	15/416	16.9564	12.73	13.0859	588.662	<?xml version=1.0" encoding="utf-8"?>;<pcsDataSet xmlns:xsd="http://www.w3.org/2001/XMLSchema" xmlns:xsi="http://www.w3.org/2001/XMLSchema-instance" version="1" xmlns="http://www.topdownproteomics.org/ms/pcsml">; <metadata>; <contact />; <instrument>; <manufacturer>None</manufacturer>; <model>None</model>; <precursorTolerance value="0" type="Da" />; <fragmentTolerance value="10" type="ppm" />; <c…
TRUE	High	ProSightPD Absolute Mass Search (A3)	Unambiguous	MIGLVGKKVGMTRIFTEDGVSIPVTVIEVEANRVTQVKDLANDGYRAIQVTTGAKKANRVTKPEAGHFAKAGVEAGRGLWEFRLAEGEEFTVGQSISVELFADVKKVDVTGTSKGKGFAGTVKRWNFRTQDATHGNSLSHRVPGSIGQNQTPGKVFKGKKMAGQMGNERVTVQSLDVVRVDAERNLLLVKGAVPGATGSDLIVKPAVKA		1	1	P60438	P60438	0	1	1	0	1	1	22244.9	22244.9	631.524	14.0393	HCD	MS3	92.5515	0.0295224	59.3493	2284	051616_SAU_Rib_Red_Alk_IIPT_Park_Parking.raw	24/416	16.1069	11.8805	14.0398	631.572	<?xml version=1.0" encoding="utf-8"?>;<pcsDataSet xmlns:xsd="http://www.w3.org/2001/XMLSchema" xmlns:xsi="http://www.w3.org/2001/XMLSchema-instance" version="1" xmlns="http://www.topdownproteomics.org/ms/pcsml">; <metadata>; <contact />; <instrument>; <manufacturer>None</manufacturer>; <model>None</model>; <precursorTolerance value="0" type="Da" />; <fragmentTolerance value="10" type="ppm" />; <c…
TRUE	High	ProSightPD Absolute Mass Search (A3)	Unambiguous	MKTFTAKPETVKRDWYVVDATGKTLGRLATELARRLRGKHKAEYTPHVDTGDYIIVLNADKVAVTGNKRTDKVYYHHTGHIGGIKQATFEEMIARRPERVIEIAVKGMLPKGPLGRAMFRKLKVYAGNEHNHAAQQPQVLDI		1	1	P0AA10	P0AA10	0	12	1	0	1	1	1335.14	16010.6	63.9237	0.0852824	HCD	MS3	26.2695	0.0421104	55.6045	2104	051616_SAU_Rib_Red_Alk_IIPT_Park_Parking.raw	13/282	15.9155	11.6891	1.02368	63.9456	<?xml version=1.0" encoding="utf-8"?>;<pcsDataSet xmlns:xsd="http://www.w3.org/2001/XMLSchema" xmlns:xsi="http://www.w3.org/2001/XMLSchema-instance" version="1" xmlns="http://www.topdownproteomics.org/ms/pcsml">; <metadata>; <contact />; <instrument>; <manufacturer>None</manufacturer>; <model>None</model>; <precursorTolerance value="0" type="Da" />; <fragmentTolerance value="10" type="ppm" />; <c…
TRUE	High	ProSightPD Absolute Mass Search (A3)	Unambiguous	MKRTFQPSVLKRNRSHGFRARMATKNGRQVLARRRAKGRARLTVSK		1	1	P0A7P5	P0A7P5	0	4	1	0	1	1	1345.28	5378.09	1.1722	0.00157604	HCD	MS3	1.49122	0.217135	42.6696	1480	051616_SAU_Rib_Red_Alk_IIPT_Park_Parking.raw	11/90	14.3368	10.1104	0.00636531	1.18379	<?xml version=1.0" encoding="utf-8"?>;<pcsDataSet xmlns:xsd="http://www.w3.org/2001/XMLSchema" xmlns:xsi="http://www.w3.org/2001/XMLSchema-instance" version="1" xmlns="http://www.topdownproteomics.org/ms/pcsml">; <metadata>; <contact />; <instrument>; <manufacturer>None</manufacturer>; <model>None</model>; <precursorTolerance value="0" type="Da" />; <fragmentTolerance value="10" type="ppm" />; <c…
TRUE	High	ProSightPD Absolute Mass Search (A3)	Unambiguous	aHIEKQAGELQEKLIAVNRVSKTVKGGRIFSFTALTVVGDGNGRVGFGYGKAREVPAAIQKAMEKARRNMINVALNNGTLQHPVKGVHTGSRVFMQPASEGTGIIAGGAMRAVLEVAGVHNVLAKAYGSTNPINVVRATIDGLENMNSPEMVAAKRGKSVEEILGK	N-Term(alpha-amino acetylated residue)	1	1	P0A7W1	P0A7W1	0	15	1	0	1	1	1164.03	17446.3	-3315.06	-3.86852	HCD	MS3	86.2122	0.0311912	69.8281	2788	051616_SAU_Rib_Red_Alk_IIPT_Park_Parking.raw	21/330	13.4053	9.17885	-58.0275	-3315.23	<?xml version=1.0" encoding="utf-8"?>;<pcsDataSet xmlns:xsd="http://www.w3.org/2001/XMLSchema" xmlns:xsi="http://www.w3.org/2001/XMLSchema-instance" version="1" xmlns="http://www.topdownproteomics.org/ms/pcsml">; <metadata>; <contact />; <instrument>; <manufacturer>None</manufacturer>; <model>None</model>; <precursorTolerance value="0" type="Da" />; <fragmentTolerance value="10" type="ppm" />; <c…
TRUE	High	ProSightPD Absolute Mass Search (A3)	Unambiguous	AKQSMKAREVKRVALADKYFAKRAELKAIISDVNASDEDRWNAVLKLQTLPRDSSPSRQRNRcRQTGRPHGFLRKFGLSRIKVREAAMRGEIPGLKKASW	C63(Carbamidomethyl)	1	1	P0AG59	P0AG59	0	9	1	0	1	1	1278.7	11500.3	1.37679	0.00175926	HCD	MS3	28.772	0.14677	48.8832	1780	051616_SAU_Rib_Red_Alk_IIPT_Park_Parking.raw	22/198	12.5761	8.34966	0.0160213	1.39325	<?xml version=1.0" encoding="utf-8"?>;<pcsDataSet xmlns:xsd="http://www.w3.org/2001/XMLSchema" xmlns:xsi="http://www.w3.org/2001/XMLSchema-instance" version="1" xmlns="http://www.topdownproteomics.org/ms/pcsml">; <metadata>; <contact />; <instrument>; <manufacturer>None</manufacturer>; <model>None</model>; <precursorTolerance value="0" type="Da" />; <fragmentTolerance value="10" type="ppm" />; <c…
TRUE	High	ProSightPD Absolute Mass Search (A3)	Unambiguous	AKTIKITQTRSAIGRLPKHKATLLGLGLRRIGHTVEREDTPAIRGMINAVSFMVKVEE		1	1	P0AG51	P0AG51	0	6	1	0	1	1	1068.78	6407.62	0.753399	0.000804581	HCD	MS3	13.0716	0.0379692	54.1177	2032	051616_SAU_Rib_Red_Alk_IIPT_Park_Parking.raw	7/114	11.299	7.07262	0.00494531	0.771908	<?xml version=1.0" encoding="utf-8"?>;<pcsDataSet xmlns:xsd="http://www.w3.org/2001/XMLSchema" xmlns:xsi="http://www.w3.org/2001/XMLSchema-instance" version="1" xmlns="http://www.topdownproteomics.org/ms/pcsml">; <metadata>; <contact />; <instrument>; <manufacturer>None</manufacturer>; <model>None</model>; <precursorTolerance value="0" type="Da" />; <fragmentTolerance value="10" type="ppm" />; <c…
TRUE	High	ProSightPD Absolute Mass Search (A3)	Unambiguous	MRHRKSGRQLNRNSSHRQAMFRNMAGSLVRHEIIKTTLPKAKELRRVVEPLITLAKTDSVANRRLAFARTRDNEIVAKLFNELGPRFASRAGGYTRILKcGFRAGDNAPMAYIELVDRSEKAEAAAE	C100(Carbamidomethyl)	1	1	P0AG44	P0AG44	0	12	1	0	1	1	1202.07	14413.7	1.21805	0.00146305	HCD	MS3	71.4373	0.0387154	56.6355	2152	051616_SAU_Rib_Red_Alk_IIPT_Park_Parking.raw	20/252	11.0615	6.83509	0.0177813	1.23373	<?xml version=1.0" encoding="utf-8"?>;<pcsDataSet xmlns:xsd="http://www.w3.org/2001/XMLSchema" xmlns:xsi="http://www.w3.org/2001/XMLSchema-instance" version="1" xmlns="http://www.topdownproteomics.org/ms/pcsml">; <metadata>; <contact />; <instrument>; <manufacturer>None</manufacturer>; <model>None</model>; <precursorTolerance value="0" type="Da" />; <fragmentTolerance value="10" type="ppm" />; <c…
TRUE	High	ProSightPD Absolute Mass Search (A9)	Selected	ATVNQLVRKPRARKVAKSNVPALEAcPQKRGVcTRVYTTTPKKPNSALRKVcRVRLTNGFEVTSYIGGEGHNLQEHSVILIRGGRVKDLPGVRYHTVRGALDcSGVKDRKQARSKYGVKRPKA	C26(Carbamidomethyl); C33(Carbamidomethyl); C52(Carbamidomethyl); C103(Carbamidomethyl)	1	1	P0A7S3	P0A7S3	0	11	1	0	1	1	1262.06	13872.6	3327.44	4.18245	HCD	MS3	14.7821	0.053816	46.9086	1684	051616_SAU_Rib_Red_Alk_IIPT_Park_Parking.raw	32/244	10.5665	6.34004	46.0072	3327.69	<?xml version=1.0" encoding="utf-8"?>;<pcsDataSet xmlns:xsd="http://www.w3.org/2001/XMLSchema" xmlns:xsi="http://www.w3.org/2001/XMLSchema-instance" version="1" xmlns="http://www.topdownproteomics.org/ms/pcsml">; <metadata>; <contact />; <instrument>; <manufacturer>None</manufacturer>; <model>None</model>; <precursorTolerance value="0" type="Da" />; <fragmentTolerance value="10" type="ppm" />; <c…
TRUE	High	ProSightPD Absolute Mass Search (A3)	Unambiguous	SRVcQVTGKRPVTGNNRSHALNATKRRFLPNLHSHRFWVESEKRFVTLRVSAKGMRVIDKKGIDTVLAELRARGEKY	C4(Carbamidomethyl)	1	1	P0A7M2	P0A7M2	0	8	1	0	1	1	1116.87	8927.89	3.3162	0.00370082	HCD	MS3	61.0707	0.0504863	49.378	1804	051616_SAU_Rib_Red_Alk_IIPT_Park_Parking.raw	6/152	9.45732	5.2309	0.0297413	3.33167	<?xml version=1.0" encoding="utf-8"?>;<pcsDataSet xmlns:xsd="http://www.w3.org/2001/XMLSchema" xmlns:xsi="http://www.w3.org/2001/XMLSchema-instance" version="1" xmlns="http://www.topdownproteomics.org/ms/pcsml">; <metadata>; <contact />; <instrument>; <manufacturer>None</manufacturer>; <model>None</model>; <precursorTolerance value="0" type="Da" />; <fragmentTolerance value="10" type="ppm" />; <c…
TRUE	Medium	ProSightPD Absolute Mass Search (A3)	Rejected	mIQEQTMLNVADNSGARRVMcIKVLGGSHRRYAGVGDIIKITIKEAIPRGKVKKGDVLKAVVVRTKKGVRRPDGSVIRFDGNAcVLLNNNSEQPIGTRIFGPVTRELRSEKFMKIISLAPEVL	N-Term(alpha-amino acetylated residue); C21(Carbamidomethyl); C84(Carbamidomethyl)	1	1	P0ADY3	P0ADY3	0	11	1	0	1	1	1241.6	13647.5	-3067.51	-3.81752	HCD	MS3	23.4821	0.0508154	55.8947	2116	051616_SAU_Rib_Red_Alk_IIPT_Park_Parking.raw	16/244	9.13478	4.90836	-41.9925	-3067.72	<?xml version=1.0" encoding="utf-8"?>;<pcsDataSet xmlns:xsd="http://www.w3.org/2001/XMLSchema" xmlns:xsi="http://www.w3.org/2001/XMLSchema-instance" version="1" xmlns="http://www.topdownproteomics.org/ms/pcsml">; <metadata>; <contact />; <instrument>; <manufacturer>None</manufacturer>; <model>None</model>; <precursorTolerance value="0" type="Da" />; <fragmentTolerance value="10" type="ppm" />; <c…
TRUE	Medium	ProSightPD Absolute Mass Search (A3)	Selected	MQNQRIRIRLKAFDHRLIDQATAEIVETAKRTGAQVRGPIPLPTRKERFTVLISPHVNKDARDQYEIRTHLRLVDIVEPTEKTVDALMRLDLAAGVDVQISLG		1	1	P0A7R5	P0A7R5	0	10	1	0	1	1	1173.85	11729.4	1.47373	0.0017286	HCD	MS3	56.2745	0.117175	62.8605	2452	051616_SAU_Rib_Red_Alk_IIPT_Park_Parking.raw	11/204	8.11254	3.88613	0.0174953	1.4917	<?xml version=1.0" encoding="utf-8"?>;<pcsDataSet xmlns:xsd="http://www.w3.org/2001/XMLSchema" xmlns:xsi="http://www.w3.org/2001/XMLSchema-instance" version="1" xmlns="http://www.topdownproteomics.org/ms/pcsml">; <metadata>; <contact />; <instrument>; <manufacturer>None</manufacturer>; <model>None</model>; <precursorTolerance value="0" type="Da" />; <fragmentTolerance value="10" type="ppm" />; <c…
TRUE	Medium	ProSightPD Absolute Mass Search (A3)	Unambiguous	MQNQRIRIRLKAFDHRLIDQATAEIVETAKRTGAQVRGPIPLPTRKERFTVLISPHVNKDARDQYEIRTHLRLVDIVEPTEKTVDALMRLDLAAGVDVQISLG		1	1	P0A7R5	P0A7R5	0	9	1	0	1	1	1304.17	11729.4	1.78918	0.00233178	HCD	MS3	60.1565	0.0716706	63.3575	2476	051616_SAU_Rib_Red_Alk_IIPT_Park_Parking.raw	6/204	7.22794	3.00152	0.0211953	1.80718	<?xml version=1.0" encoding="utf-8"?>;<pcsDataSet xmlns:xsd="http://www.w3.org/2001/XMLSchema" xmlns:xsi="http://www.w3.org/2001/XMLSchema-instance" version="1" xmlns="http://www.topdownproteomics.org/ms/pcsml">; <metadata>; <contact />; <instrument>; <manufacturer>None</manufacturer>; <model>None</model>; <precursorTolerance value="0" type="Da" />; <fragmentTolerance value="10" type="ppm" />; <c…
TRUE	Medium	ProSightPD Absolute Mass Search (A9)	Rejected	QNQRIRIRLKAFDHRLIDQATAEIVETAKRTGAQVRGPIPLPTRKERFTVLISPHVNKDARDQYEIRTHLRLVDIVEPTEKTVDALMRLDLAAGVDVQISLG		1	1	P0A7R5	P0A7R5	0	10	1	0	1	1	1173.85	11729.4	11299.7	13.1058	HCD	MS3	56.2745	0.117175	62.8605	2452	051616_SAU_Rib_Red_Alk_IIPT_Park_Parking.raw	13/202	6.81023	2.58381	131.058	11300.7	<?xml version=1.0" encoding="utf-8"?>;<pcsDataSet xmlns:xsd="http://www.w3.org/2001/XMLSchema" xmlns:xsi="http://www.w3.org/2001/XMLSchema-instance" version="1" xmlns="http://www.topdownproteomics.org/ms/pcsml">; <metadata>; <contact />; <instrument>; <manufacturer>None</manufacturer>; <model>None</model>; <precursorTolerance value="0" type="Da" />; <fragmentTolerance value="10" type="ppm" />; <c…
TRUE	Medium	ProSightPD Absolute Mass Search (A3)	Unambiguous	MQVILLDKVANLGSLGDQVNVKAGYARNFLVPQGKAVPATKKNIEFFEARRAELEAKLAEVLAAANARAEKINALETVTIASKAGDEGKLFGSIGTRDIADAVTAAGVEVAKSEVRLPNGVLRTTGEHEVSFQVHSEVFAKVIVNVVAE		1	1	P0A7R1	P0A7R1	0	13	1	0	1	1	1213.2	15759.5	-60.1398	-0.0729102	HCD	MS3	62.9592	0.032408	70.3245	2812	051616_SAU_Rib_Red_Alk_IIPT_Park_Parking.raw	10/296	6.34288	2.11646	-0.947475	-60.1209	<?xml version=1.0" encoding="utf-8"?>;<pcsDataSet xmlns:xsd="http://www.w3.org/2001/XMLSchema" xmlns:xsi="http://www.w3.org/2001/XMLSchema-instance" version="1" xmlns="http://www.topdownproteomics.org/ms/pcsml">; <metadata>; <contact />; <instrument>; <manufacturer>None</manufacturer>; <model>None</model>; <precursorTolerance value="0" type="Da" />; <fragmentTolerance value="10" type="ppm" />; <c…
TRUE	Low	ProSightPD Absolute Mass Search (A9)	Unambiguous	MQNQRIRIRLKAFDHRLIDQATAEIVETAKRTGAQVRGPIPLPTRKERFTVLISPHVNKDARDQYEIRTHLRLVDIVEPTEKTVDALMRLDLAAGVDVQISLG		1	1	P0A7R5	P0A7R5	0	9	1	0	1	2	1304.17	11729.4	1.78918	0.00233178	HCD	MS3	60.1565	0.0716706	63.3575	2476	051616_SAU_Rib_Red_Alk_IIPT_Park_Parking.raw	6/204	5.49288	1.26646	0.0211953	1.80718	<?xml version=1.0" encoding="utf-8"?>;<pcsDataSet xmlns:xsd="http://www.w3.org/2001/XMLSchema" xmlns:xsi="http://www.w3.org/2001/XMLSchema-instance" version="1" xmlns="http://www.topdownproteomics.org/ms/pcsml">; <metadata>; <contact />; <instrument>; <manufacturer>None</manufacturer>; <model>None</model>; <precursorTolerance value="0" type="Da" />; <fragmentTolerance value="10" type="ppm" />; <c…
TRUE	Low	ProSightPD Absolute Mass Search (A3)	Selected	ANIKSAKKRAIQSEKARKHNASRRSMMRTFIKKVYAAIEAGDKAAAQKAFNEMQPIVDRQAAKGLIHKNKAARHKANLTAQINKLA		1	1	P0A7U7	P0A7U7	0	6		0	2	2	1601.72	9605.31	5972.17	9.504	HCD	MS3	17.508	0.201877	48.3886	1756	051616_SAU_Rib_Red_Alk_IIPT_Park_Parking.raw	1/170	0.49293	0	57.0242	5972.82	<?xml version=1.0" encoding="utf-8"?>;<pcsDataSet xmlns:xsd="http://www.w3.org/2001/XMLSchema" xmlns:xsi="http://www.w3.org/2001/XMLSchema-instance" version="1" xmlns="http://www.topdownproteomics.org/ms/pcsml">; <metadata>; <contact />; <instrument>; <manufacturer>None</manufacturer>; <model>None</model>; <precursorTolerance value="0" type="Da" />; <fragmentTolerance value="10" type="ppm" />; <c…
TRUE	Low	ProSightPD Absolute Mass Search (A3)	Selected	AKTIKITQTRSAIGRLPKHKATLLGLGLRRIGHTVEREDTPAIRGMINAVSFMVKVEE		1	1	P0AG51	P0AG51	0	7		0	1	1	916.235	6407.6	-1.22862	-0.00112464	HCD	MS3	7.2415	0.0493183	54.7386	2062	051616_SAU_Rib_Red_Alk_IIPT_Park_Parking.raw	1/114	1.72982	0	-0.00775469	-1.21042	<?xml version=1.0" encoding="utf-8"?>;<pcsDataSet xmlns:xsd="http://www.w3.org/2001/XMLSchema" xmlns:xsi="http://www.w3.org/2001/XMLSchema-instance" version="1" xmlns="http://www.topdownproteomics.org/ms/pcsml">; <metadata>; <contact />; <instrument>; <manufacturer>None</manufacturer>; <model>None</model>; <precursorTolerance value="0" type="Da" />; <fragmentTolerance value="10" type="ppm" />; <c…
TRUE	Low	ProSightPD Absolute Mass Search (A9)	Unambiguous	aHIEKQAGELQEKLIAVNRVSKTVKGGRIFSFTALTVVGDGNGRVGFGYGKAREVPAAIQKAMEKARRNMINVALNNGTLQHPVKGVHTGSRVFMQPASEGTGIIAGGAMRAVLEVAGVHNVLAKAYGSTNPINVVRATIDGLENMNSPEMVAAKRGKSVEEILGK	N-Term(alpha-amino acetylated residue)	1	1	P0A7W1	P0A7W1	0	15		0	1	1	1164.1	17447.3	-3255.24	-3.79872	HCD	MS3	33.0655	0.0445352	69.5807	2776	051616_SAU_Rib_Red_Alk_IIPT_Park_Parking.raw	10/330	2.38263	0	-56.9805	-3255.41	<?xml version=1.0" encoding="utf-8"?>;<pcsDataSet xmlns:xsd="http://www.w3.org/2001/XMLSchema" xmlns:xsi="http://www.w3.org/2001/XMLSchema-instance" version="1" xmlns="http://www.topdownproteomics.org/ms/pcsml">; <metadata>; <contact />; <instrument>; <manufacturer>None</manufacturer>; <model>None</model>; <precursorTolerance value="0" type="Da" />; <fragmentTolerance value="10" type="ppm" />; <c…
TRUE	Low	ProSightPD Absolute Mass Search (A3)	Selected	MRHRKSGRQLNRNSSHRQAMFRNMAGSLVRHEIIKTTLPKAKELRRVVEPLITLAKTDSVANRRLAFARTRDNEIVAKLFNELGPRFASRAGGYTRILKcGFRAGDNAPMAYIELVDRSEKAEAAAE	C100(Carbamidomethyl)	1	1	P0AG44	P0AG44	0	12		0	1	1	1202.48	14418.7	348.527	0.41863	HCD	MS3	57.9999	0.0494341	57.0048	2170	051616_SAU_Rib_Red_Alk_IIPT_Park_Parking.raw	5/252	1.27357	0	5.02378	348.567	<?xml version=1.0" encoding="utf-8"?>;<pcsDataSet xmlns:xsd="http://www.w3.org/2001/XMLSchema" xmlns:xsi="http://www.w3.org/2001/XMLSchema-instance" version="1" xmlns="http://www.topdownproteomics.org/ms/pcsml">; <metadata>; <contact />; <instrument>; <manufacturer>None</manufacturer>; <model>None</model>; <precursorTolerance value="0" type="Da" />; <fragmentTolerance value="10" type="ppm" />; <c…
TRUE	Low	ProSightPD Absolute Mass Search (A3)	Unambiguous	aHIEKQAGELQEKLIAVNRVSKTVKGGRIFSFTALTVVGDGNGRVGFGYGKAREVPAAIQKAMEKARRNMINVALNNGTLQHPVKGVHTGSRVFMQPASEGTGIIAGGAMRAVLEVAGVHNVLAKAYGSTNPINVVRATIDGLENMNSPEMVAAKRGKSVEEILGK	N-Term(alpha-amino acetylated residue)	1	1	P0A7W1	P0A7W1	0	15		0	1	1	1164.1	17447.3	-3255.24	-3.79872	HCD	MS3	33.0655	0.0445352	69.5807	2776	051616_SAU_Rib_Red_Alk_IIPT_Park_Parking.raw	7/330	2.58002	0	-56.9805	-3255.41	<?xml version=1.0" encoding="utf-8"?>;<pcsDataSet xmlns:xsd="http://www.w3.org/2001/XMLSchema" xmlns:xsi="http://www.w3.org/2001/XMLSchema-instance" version="1" xmlns="http://www.topdownproteomics.org/ms/pcsml">; <metadata>; <contact />; <instrument>; <manufacturer>None</manufacturer>; <model>None</model>; <precursorTolerance value="0" type="Da" />; <fragmentTolerance value="10" type="ppm" />; <c…
TRUE	Low	ProSightPD Absolute Mass Search (A9)	Rejected	mIQEQTMLNVADNSGARRVMcIKVLGGSHRRYAGVGDIIKITIKEAIPRGKVKKGDVLKAVVVRTKKGVRRPDGSVIRFDGNAcVLLNNNSEQPIGTRIFGPVTRELRSEKFMKIISLAPEVL	N-Term(alpha-amino acetylated residue); C21(Carbamidomethyl); C84(Carbamidomethyl)	1	1	P0ADY3	P0ADY3	0	10		0	4	4	1365.76	13648.5	-2994.82	-4.09976	HCD	MS3	68.8372	0.0346001	56.3883	2140	051616_SAU_Rib_Red_Alk_IIPT_Park_Parking.raw	1/244	1.89937	0	-40.9973	-2995.02	<?xml version=1.0" encoding="utf-8"?>;<pcsDataSet xmlns:xsd="http://www.w3.org/2001/XMLSchema" xmlns:xsi="http://www.w3.org/2001/XMLSchema-instance" version="1" xmlns="http://www.topdownproteomics.org/ms/pcsml">; <metadata>; <contact />; <instrument>; <manufacturer>None</manufacturer>; <model>None</model>; <precursorTolerance value="0" type="Da" />; <fragmentTolerance value="10" type="ppm" />; <c…
TRUE	Low	ProSightPD Absolute Mass Search (A9)	Rejected	MIQEQTMLNVADNSGARRVMcIKVLGGSHRRYAGVGDIIKITIKEAIPRGKVKKGDVLKAVVVRTKKGVRRPDGSVIRFDGNAcVLLNNNSEQPIGTRIFGPVTRELRSEKFMKIISLAPEVL	C21(Carbamidomethyl); C84(Carbamidomethyl)	1	1	P0ADY3	P0ADY3	0	10		0	2	2	1365.76	13648.5	74.2268	0.101301	HCD	MS3	68.8372	0.0346001	56.3883	2140	051616_SAU_Rib_Red_Alk_IIPT_Park_Parking.raw	1/244	1.89937	0	1.01325	74.2496	<?xml version=1.0" encoding="utf-8"?>;<pcsDataSet xmlns:xsd="http://www.w3.org/2001/XMLSchema" xmlns:xsi="http://www.w3.org/2001/XMLSchema-instance" version="1" xmlns="http://www.topdownproteomics.org/ms/pcsml">; <metadata>; <contact />; <instrument>; <manufacturer>None</manufacturer>; <model>None</model>; <precursorTolerance value="0" type="Da" />; <fragmentTolerance value="10" type="ppm" />; <c…
TRUE	Low	ProSightPD Absolute Mass Search (A9)	Selected	MKAKELREKSVEELNTELLNLLREQFNLRMQAASGQLQQSHLLKQVRRDVARVKTLLNEKAGA		1	1	P0A7M6	P0A7M6	0	7		0	1	1	1126.83	7881.75	84149	87.3946	HCD	MS3	73.0763	0.130513	79.0708	3232	051616_SAU_Rib_Red_Alk_IIPT_Park_Parking.raw	1/124	1.46603	0	611.762	84160.6	<?xml version=1.0" encoding="utf-8"?>;<pcsDataSet xmlns:xsd="http://www.w3.org/2001/XMLSchema" xmlns:xsi="http://www.w3.org/2001/XMLSchema-instance" version="1" xmlns="http://www.topdownproteomics.org/ms/pcsml">; <metadata>; <contact />; <instrument>; <manufacturer>None</manufacturer>; <model>None</model>; <precursorTolerance value="0" type="Da" />; <fragmentTolerance value="10" type="ppm" />; <c…
TRUE	Low	ProSightPD Absolute Mass Search (A3)	Selected	mIQEQTMLNVADNSGARRVMcIKVLGGSHRRYAGVGDIIKITIKEAIPRGKVKKGDVLKAVVVRTKKGVRRPDGSVIRFDGNAcVLLNNNSEQPIGTRIFGPVTRELRSEKFMKIISLAPEVL	N-Term(alpha-amino acetylated residue); C21(Carbamidomethyl); C84(Carbamidomethyl)	1	1	P0ADY3	P0ADY3	0	10		0	1	1	1365.76	13648.5	-2994.82	-4.09976	HCD	MS3	68.8372	0.0346001	56.3883	2140	051616_SAU_Rib_Red_Alk_IIPT_Park_Parking.raw	1/244	2.19903	0	-40.9973	-2995.02	<?xml version=1.0" encoding="utf-8"?>;<pcsDataSet xmlns:xsd="http://www.w3.org/2001/XMLSchema" xmlns:xsi="http://www.w3.org/2001/XMLSchema-instance" version="1" xmlns="http://www.topdownproteomics.org/ms/pcsml">; <metadata>; <contact />; <instrument>; <manufacturer>None</manufacturer>; <model>None</model>; <precursorTolerance value="0" type="Da" />; <fragmentTolerance value="10" type="ppm" />; <c…
TRUE	Low	ProSightPD Absolute Mass Search (A9)	Rejected	IQEQTMLNVADNSGARRVMcIKVLGGSHRRYAGVGDIIKITIKEAIPRGKVKKGDVLKAVVVRTKKGVRRPDGSVIRFDGNAcVLLNNNSEQPIGTRIFGPVTRELRSEKFMKIISLAPEVL	C20(Carbamidomethyl); C83(Carbamidomethyl)	1	1	P0ADY3	P0ADY3	0	10		0	7	7	1365.76	13648.5	9769.83	13.2053	HCD	MS3	68.8372	0.0346001	56.3883	2140	051616_SAU_Rib_Red_Alk_IIPT_Park_Parking.raw	1/242	1.89937	0	132.054	9770.57	<?xml version=1.0" encoding="utf-8"?>;<pcsDataSet xmlns:xsd="http://www.w3.org/2001/XMLSchema" xmlns:xsi="http://www.w3.org/2001/XMLSchema-instance" version="1" xmlns="http://www.topdownproteomics.org/ms/pcsml">; <metadata>; <contact />; <instrument>; <manufacturer>None</manufacturer>; <model>None</model>; <precursorTolerance value="0" type="Da" />; <fragmentTolerance value="10" type="ppm" />; <c…
TRUE	Low	ProSightPD Absolute Mass Search (A3)	Unambiguous	MQVILLDKVANLGSLGDQVNVKAGYARNFLVPQGKAVPATKKNIEFFEARRAELEAKLAEVLAAANARAEKINALETVTIASKAGDEGKLFGSIGTRDIADAVTAAGVEVAKSEVRLPNGVLRTTGEHEVSFQVHSEVFAKVIVNVVAE		1	1	P0A7R1	P0A7R1	0	1		0	1	1	15760.5	15760.5	1.66665	0.0262673	HCD	MS3	97.2645	0.4549	86.5722	3592	051616_SAU_Rib_Red_Alk_IIPT_Park_Parking.raw	2/296	3.07011	0	0.0266253	1.68948	<?xml version=1.0" encoding="utf-8"?>;<pcsDataSet xmlns:xsd="http://www.w3.org/2001/XMLSchema" xmlns:xsi="http://www.w3.org/2001/XMLSchema-instance" version="1" xmlns="http://www.topdownproteomics.org/ms/pcsml">; <metadata>; <contact />; <instrument>; <manufacturer>None</manufacturer>; <model>None</model>; <precursorTolerance value="0" type="Da" />; <fragmentTolerance value="10" type="ppm" />; <c…
TRUE	Low	ProSightPD Absolute Mass Search (A9)	Unambiguous	MQVILLDKVANLGSLGDQVNVKAGYARNFLVPQGKAVPATKKNIEFFEARRAELEAKLAEVLAAANARAEKINALETVTIASKAGDEGKLFGSIGTRDIADAVTAAGVEVAKSEVRLPNGVLRTTGEHEVSFQVHSEVFAKVIVNVVAE		1	1	P0A7R1	P0A7R1	0	1		0	1	1	15760.5	15760.5	1.66665	0.0262673	HCD	MS3	97.2645	0.4549	86.5722	3592	051616_SAU_Rib_Red_Alk_IIPT_Park_Parking.raw	2/296	2.4801	0	0.0266253	1.68948	<?xml version=1.0" encoding="utf-8"?>;<pcsDataSet xmlns:xsd="http://www.w3.org/2001/XMLSchema" xmlns:xsi="http://www.w3.org/2001/XMLSchema-instance" version="1" xmlns="http://www.topdownproteomics.org/ms/pcsml">; <metadata>; <contact />; <instrument>; <manufacturer>None</manufacturer>; <model>None</model>; <precursorTolerance value="0" type="Da" />; <fragmentTolerance value="10" type="ppm" />; <c…
TRUE	Low	ProSightPD Absolute Mass Search (A3)	Unambiguous	MQNQRIRIRLKAFDHRLIDQATAEIVETAKRTGAQVRGPIPLPTRKERFTVLISPHVNKDARDQYEIRTHLRLVDIVEPTEKTVDALMRLDLAAGVDVQISLG		1	1	P0A7R5	P0A7R5	0	1		0	1	1	11728.4	11728.4	-85.3337	-1.00091	HCD	MS3	94.0712	0.101503	74.0756	2992	051616_SAU_Rib_Red_Alk_IIPT_Park_Parking.raw	5/204	2.26232	0	-1.0007	-85.3232	<?xml version=1.0" encoding="utf-8"?>;<pcsDataSet xmlns:xsd="http://www.w3.org/2001/XMLSchema" xmlns:xsi="http://www.w3.org/2001/XMLSchema-instance" version="1" xmlns="http://www.topdownproteomics.org/ms/pcsml">; <metadata>; <contact />; <instrument>; <manufacturer>None</manufacturer>; <model>None</model>; <precursorTolerance value="0" type="Da" />; <fragmentTolerance value="10" type="ppm" />; <c…
TRUE	Low	ProSightPD Absolute Mass Search (A9)	Unambiguous	MQNQRIRIRLKAFDHRLIDQATAEIVETAKRTGAQVRGPIPLPTRKERFTVLISPHVNKDARDQYEIRTHLRLVDIVEPTEKTVDALMRLDLAAGVDVQISLG		1	1	P0A7R5	P0A7R5	0	1		0	1	1	11728.4	11728.4	-85.3337	-1.00091	HCD	MS3	94.0712	0.101503	74.0756	2992	051616_SAU_Rib_Red_Alk_IIPT_Park_Parking.raw	7/204	2.12411	0	-1.0007	-85.3232	<?xml version=1.0" encoding="utf-8"?>;<pcsDataSet xmlns:xsd="http://www.w3.org/2001/XMLSchema" xmlns:xsi="http://www.w3.org/2001/XMLSchema-instance" version="1" xmlns="http://www.topdownproteomics.org/ms/pcsml">; <metadata>; <contact />; <instrument>; <manufacturer>None</manufacturer>; <model>None</model>; <precursorTolerance value="0" type="Da" />; <fragmentTolerance value="10" type="ppm" />; <c…
TRUE	Low	ProSightPD Absolute Mass Search (A3)	Selected	MKRTFQPSVLKRNRSHGFRARMATKNGRQVLARRRAKGRARLTVSK		1	1	P0A7P5	P0A7P5	0	6		0	1	1	897.19	5378.11	4.01708	0.0036007	HCD	MS3	4.08572	1.47421	42.916	1492	051616_SAU_Rib_Red_Alk_IIPT_Park_Parking.raw	2/90	2.73468	0	0.0216653	4.0292	<?xml version=1.0" encoding="utf-8"?>;<pcsDataSet xmlns:xsd="http://www.w3.org/2001/XMLSchema" xmlns:xsi="http://www.w3.org/2001/XMLSchema-instance" version="1" xmlns="http://www.topdownproteomics.org/ms/pcsml">; <metadata>; <contact />; <instrument>; <manufacturer>None</manufacturer>; <model>None</model>; <precursorTolerance value="0" type="Da" />; <fragmentTolerance value="10" type="ppm" />; <c…
TRUE	Low	ProSightPD Absolute Mass Search (A9)	Unambiguous	MQVILLDKVANLGSLGDQVNVKAGYARNFLVPQGKAVPATKKNIEFFEARRAELEAKLAEVLAAANARAEKINALETVTIASKAGDEGKLFGSIGTRDIADAVTAAGVEVAKSEVRLPNGVLRTTGEHEVSFQVHSEVFAKVIVNVVAE		1	1	P0A7R1	P0A7R1	0	13		0	1	1	1213.2	15759.5	-60.1398	-0.0729102	HCD	MS3	62.9592	0.032408	70.3245	2812	051616_SAU_Rib_Red_Alk_IIPT_Park_Parking.raw	10/296	3.787	0	-0.947475	-60.1209	<?xml version=1.0" encoding="utf-8"?>;<pcsDataSet xmlns:xsd="http://www.w3.org/2001/XMLSchema" xmlns:xsi="http://www.w3.org/2001/XMLSchema-instance" version="1" xmlns="http://www.topdownproteomics.org/ms/pcsml">; <metadata>; <contact />; <instrument>; <manufacturer>None</manufacturer>; <model>None</model>; <precursorTolerance value="0" type="Da" />; <fragmentTolerance value="10" type="ppm" />; <c…
TRUE	Low	ProSightPD Absolute Mass Search (A9)	Selected	ALNLQDKQAIVAEVSEVAKGALSAVVADSRGVTVDKMTELRKAGREAGVYMRVVRNTLLRRAVEGTPFEcLKDAFVGPTLIAYSMEHPGAAARLFKEFAKANAKFEVKAAAFEGELIPASQIDRLATLPTYEEAIARLMATMKEASAGKLVRTLAAVRDAKEAA	C70(Carbamidomethyl)	1	1	P0A7J3	P0A7J3	0	1		0	4	4	18474.2	18474.2	48040.2	846.823	HCD	MS3	96.7255	0.274213	86.8202	3604	051616_SAU_Rib_Red_Alk_IIPT_Park_Parking.raw	2/326	3.621	0	846.823	48043	<?xml version=1.0" encoding="utf-8"?>;<pcsDataSet xmlns:xsd="http://www.w3.org/2001/XMLSchema" xmlns:xsi="http://www.w3.org/2001/XMLSchema-instance" version="1" xmlns="http://www.topdownproteomics.org/ms/pcsml">; <metadata>; <contact />; <instrument>; <manufacturer>None</manufacturer>; <model>None</model>; <precursorTolerance value="0" type="Da" />; <fragmentTolerance value="10" type="ppm" />; <c…
TRUE	Low	ProSightPD Absolute Mass Search (A3)	Selected	AKLHDYYKDEVVKKLMTEFNYNSVMQVPRVEKITLNMGVGEAIADKKLLDNAAADLAAISGQKPLITKARKSVAGFKIRQGYPIGcKVTLRGERMWEFFERLITIAVPRIRDFRGLSAKSFDGRGNYSMGVREQIIFPEIDYDKVDRVRGLDITITTTAKSDEEGRALLAAFDFPFRK	C86(Carbamidomethyl)	1	1	P62399	P62399	0	1		0	1	2	20214.7	20214.7	-49.9265	-1.0093	HCD	MS3	95.9127	0.142064	76.1011	3088	051616_SAU_Rib_Red_Alk_IIPT_Park_Parking.raw	2/354	2.16002	0	-1.00893	-49.9107	<?xml version=1.0" encoding="utf-8"?>;<pcsDataSet xmlns:xsd="http://www.w3.org/2001/XMLSchema" xmlns:xsi="http://www.w3.org/2001/XMLSchema-instance" version="1" xmlns="http://www.topdownproteomics.org/ms/pcsml">; <metadata>; <contact />; <instrument>; <manufacturer>None</manufacturer>; <model>None</model>; <precursorTolerance value="0" type="Da" />; <fragmentTolerance value="10" type="ppm" />; <c…
